# Supplementary material for: 7-Methoxy-1-{[(Z)-3-nitrophenylimino](phenyl)methyl}-2-naphthol
Source: Acta Crystallogr Sect E Struct Rep Online. 2010 Oct 9;66(Pt 11):o2738. doi: 10.1107/S1600536810039358 (PMC3009002; doi:10.1107/S1600536810039358)
Supplement: Supplementary file 2 [file e-66-o2738-Isup2.hkl]

#
# h,k,l, Fc-squared, Fo-squared, sigma(Fo-squared) and status flag
#
data_I
_shelx_title '  YoneLab_100624_5_'
_shelx_refln_list_code          4
_shelx_F_calc_maximum      139.56
_exptl_crystal_F_000       416.00
_reflns_d_resolution_high  0.7713
 
loop_
 _symmetry_equiv_pos_as_xyz
 'x, y, z'
 '-x, -y, -z'
 
_cell_length_a     9.6709
_cell_length_b     9.8345
_cell_length_c    10.3970
_cell_angle_alpha  88.640
_cell_angle_beta   89.194
_cell_angle_gamma  82.126
 
_shelx_F_squared_multiplier     1.000
 
loop_
 _refln_index_h
 _refln_index_k
 _refln_index_l
 _refln_F_squared_calc
 _refln_F_squared_meas
 _refln_F_squared_sigma
 _refln_observed_status
   2   0   0       10.52       12.25      0.50 o
   3   0   0      482.30      438.92      3.52 o
   4   0   0        3.49        4.30      0.21 o
   5   0   0      665.10      707.74      4.86 o
   6   0   0      341.88      386.07      2.64 o
   7   0   0      217.65      214.21      1.47 o
   8   0   0        0.45        0.12      0.21 o
   9   0   0       46.01       55.53      0.86 o
  10   0   0       17.18       20.06      0.56 o
  11   0   0       43.91       42.24      0.64 o
  12   0   0        4.04        3.37      0.30 o
 -12   1   0        4.68        5.74      0.46 o
 -11   1   0        3.90        2.22      0.34 o
 -10   1   0      118.99      114.97      1.47 o
  -9   1   0        0.21        0.09      0.23 o
  -8   1   0       68.75       55.44      0.76 o
  -7   1   0        3.35        3.25      0.28 o
  -6   1   0      285.36      298.51      1.97 o
  -5   1   0       92.82       95.17      0.81 o
  -4   1   0      128.26      136.76      1.08 o
  -3   1   0     2124.64     1955.57     15.11 o
  -2   1   0     1798.36     1687.11     12.69 o
  -1   1   0      814.46      750.68      4.62 o
   2   1   0     5507.90     5565.55     53.38 o
   3   1   0     1011.77      947.22      9.09 o
   4   1   0      278.32      282.68      2.39 o
   5   1   0      550.50      546.45      8.30 o
   6   1   0       10.71        7.74      0.55 o
   7   1   0        0.60        1.24      0.20 o
   8   1   0      315.48      293.39      2.23 o
   9   1   0      458.13      469.48      3.51 o
  10   1   0       15.64       14.26      0.33 o
  11   1   0        8.16        8.73      0.31 o
  12   1   0        0.26        0.38      0.23 o
 -11   2   0        0.62        1.44      0.34 o
 -10   2   0       66.18       61.23      1.65 o
  -9   2   0       37.98       31.91      0.77 o
  -8   2   0       15.76       18.29      0.46 o
  -7   2   0        0.26        0.15      0.23 o
  -6   2   0       22.41       20.72      0.44 o
  -5   2   0      392.75      444.30      3.14 o
  -4   2   0      454.04      524.64      3.44 o
  -3   2   0        5.49        8.10      0.26 o
  -2   2   0       86.05       82.70      1.42 o
  -1   2   0     6751.58     6909.07     70.51 o
   0   2   0      242.75      234.28      1.54 o
   1   2   0     1037.06      958.42      6.51 o
   2   2   0      286.64      264.49      5.91 o
   3   2   0        0.07        1.21      0.11 o
   4   2   0        0.51        0.55      0.16 o
   5   2   0      602.91      666.76      7.20 o
   6   2   0       24.66       24.76      0.88 o
   7   2   0       47.69       54.95      0.45 o
   8   2   0      251.27      240.65      1.58 o
   9   2   0       51.32       52.82      0.60 o
  10   2   0        3.53        4.20      0.22 o
  11   2   0        0.25        0.30      0.16 o
  12   2   0        0.56        0.65      0.26 o
 -11   3   0        6.24        7.85      0.50 o
 -10   3   0       27.05       26.21      0.69 o
  -9   3   0        3.27        2.82      0.33 o
  -8   3   0       41.52       42.94      0.91 o
  -7   3   0        1.28        1.75      0.30 o
  -6   3   0       27.90       29.02      0.54 o
  -5   3   0       98.57       96.00      0.98 o
  -4   3   0      106.85      105.26      1.11 o
  -3   3   0      144.58      160.84      1.51 o
  -2   3   0       11.47       11.16      0.31 o
  -1   3   0       30.66       28.27      0.36 o
   0   3   0      426.75      384.57      2.71 o
   1   3   0       31.42       36.91      0.45 o
   2   3   0      244.74      232.27      2.13 o
   3   3   0      136.41      159.57      1.24 o
   4   3   0      617.48      703.52      7.00 o
   5   3   0      381.61      405.69      3.66 o
   6   3   0        5.35        7.18      0.24 o
   7   3   0        5.54        3.74      0.16 o
   8   3   0        1.37        1.57      0.22 o
   9   3   0       44.00       43.57      0.46 o
  10   3   0       47.05       44.36      0.43 o
  11   3   0        1.40        1.96      0.25 o
  12   3   0       10.25       11.14      1.18 o
 -11   4   0       17.37       18.89      1.10 o
 -10   4   0       39.15       34.81      0.82 o
  -9   4   0       12.07       12.18      0.68 o
  -8   4   0       68.42       65.03      0.85 o
  -7   4   0       17.34       16.55      0.49 o
  -6   4   0      290.18      312.48      4.47 o
  -5   4   0       22.51       27.97      0.49 o
  -4   4   0       51.49       54.18      0.58 o
  -3   4   0      170.23      214.48      2.84 o
  -2   4   0      150.91      181.26      1.26 o
  -1   4   0       77.05       89.03      0.94 o
   0   4   0     1180.09     1105.83     12.11 o
   1   4   0      176.32      190.23      1.20 o
   2   4   0       94.80       89.78      0.62 o
   3   4   0      396.83      436.21      8.85 o
   4   4   0       75.78       86.39      0.63 o
   5   4   0      204.28      214.07      2.13 o
   6   4   0      399.91        5.10      0.40 o
   7   4   0       12.99       11.51      0.54 o
   8   4   0       35.19       33.69      0.39 o
   9   4   0        1.67        2.21      0.19 o
  10   4   0        0.75        0.77      0.17 o
  11   4   0       11.03       11.94      0.62 o
  12   4   0        2.97        2.79      0.76 o
 -10   5   0        0.49        0.21      0.36 o
  -9   5   0        8.46        9.39      0.53 o
  -8   5   0       90.41       89.46      2.73 o
  -7   5   0       11.60       15.44      0.53 o
  -6   5   0       16.23       16.99      0.51 o
  -5   5   0        5.74        4.98      0.36 o
  -4   5   0        0.18        0.16      0.19 o
  -3   5   0        7.11        9.42      0.32 o
  -2   5   0      237.92      266.23      1.76 o
  -1   5   0      125.82      102.20      0.79 o
   0   5   0       23.66       22.37      0.35 o
   1   5   0       13.76       16.92      0.29 o
   2   5   0      228.08      255.87      1.46 o
   3   5   0     1251.75     1271.94      9.02 o
   4   5   0       16.07       20.51      0.24 o
   5   5   0       55.06       67.74      0.50 o
   6   5   0      150.52      162.32      1.27 o
   7   5   0       19.28       26.12      0.31 o
   8   5   0       26.50       25.46      0.34 o
   9   5   0       10.92       11.03      0.18 o
  10   5   0        6.33        5.22      0.56 o
  11   5   0       11.15       10.21      0.70 o
  12   5   0       27.19       35.79      1.41 o
 -10   6   0       53.37       51.46      0.99 o
  -9   6   0        3.87        4.03      0.48 o
  -8   6   0        3.82        4.63      0.73 o
  -7   6   0       36.24       35.14      0.70 o
  -6   6   0        0.04        0.19      0.26 o
  -5   6   0       14.45       13.40      0.43 o
  -4   6   0       22.31       19.93      0.48 o
  -3   6   0        0.02        0.10      0.21 o
  -2   6   0      407.44      439.36      3.06 o
  -1   6   0        1.96        2.03      0.23 o
   0   6   0      336.02      360.61      2.30 o
   1   6   0        1.45        1.28      0.23 o
   2   6   0       11.63       14.22      0.44 o
   3   6   0        4.26        6.33      0.22 o
   4   6   0       31.34       26.12      0.53 o
   5   6   0       56.16       49.43      0.66 o
   6   6   0       23.77       25.55      0.74 o
   7   6   0        1.08        1.60      0.49 o
   8   6   0        7.15        9.43      0.58 o
   9   6   0       44.95       40.45      1.66 o
  10   6   0        0.27        0.04      0.36 o
  11   6   0       22.87       25.01      1.11 o
  -9   7   0        7.53        6.91      0.64 o
  -8   7   0        0.01        0.02      0.35 o
  -7   7   0       46.04       48.87      0.79 o
  -6   7   0        7.41        6.07      0.52 o
  -5   7   0        1.24        0.67      0.32 o
  -4   7   0       31.48       28.02      0.65 o
  -3   7   0      144.78      144.89      1.36 o
  -2   7   0      222.75      225.52      1.89 o
  -1   7   0        0.07        0.33      0.27 o
   0   7   0      107.48      108.35      1.30 o
   1   7   0        4.13        4.11      0.20 o
   2   7   0        2.16        3.39      0.27 o
   3   7   0       52.02       54.21      0.46 o
   4   7   0       15.71       11.88      0.22 o
   5   7   0       30.76       32.83      0.97 o
   6   7   0        1.30        2.12      0.10 o
   7   7   0      341.05      314.24      3.28 o
   8   7   0       42.36       42.95      1.09 o
   9   7   0       16.98       18.02      0.73 o
  10   7   0        7.05        6.29      1.04 o
  11   7   0        0.00        0.08      0.48 o
  -8   8   0        2.45        2.18      0.54 o
  -7   8   0        8.35        8.55      0.73 o
  -6   8   0       16.75       16.02      0.60 o
  -5   8   0       66.93       66.22      1.32 o
  -4   8   0       16.81       22.29      0.57 o
  -3   8   0       81.88       85.75      0.94 o
  -2   8   0       11.10       12.84      0.55 o
  -1   8   0       41.95       40.42      0.53 o
   0   8   0        0.04        0.09      0.22 o
   1   8   0       39.37       37.93      0.54 o
   2   8   0        0.02        0.23      0.23 o
   3   8   0        2.18        1.30      0.24 o
   4   8   0      197.03      189.47      1.91 o
   5   8   0       17.23       23.49      0.71 o
   6   8   0      470.50      498.92      9.78 o
   7   8   0       21.55       24.42      0.96 o
   8   8   0       25.32       23.78      0.77 o
   9   8   0       13.77       12.92      1.18 o
  10   8   0       30.60       26.51      0.89 o
  -7   9   0       28.63       30.43      0.85 o
  -6   9   0        6.77        6.74      0.52 o
  -5   9   0       44.92       41.34      0.79 o
  -4   9   0      100.70      103.13      1.15 o
  -3   9   0        6.15        4.13      0.43 o
  -2   9   0       11.20        9.72      0.39 o
  -1   9   0       22.23       22.67      0.54 o
   0   9   0       39.09       37.36      0.70 o
   1   9   0        2.61        2.32      0.24 o
   2   9   0       40.48       44.65      0.55 o
   3   9   0        0.19        0.11      0.21 o
   4   9   0      406.41      422.05      7.42 o
   5   9   0        0.51        0.23      0.11 o
   6   9   0       74.02       58.18      1.37 o
   7   9   0        1.05        2.04      0.45 o
   8   9   0       31.50       33.31      1.46 o
   9   9   0       67.19       73.15      1.33 o
  10   9   0       72.56       76.73      1.99 o
  -6  10   0        6.53        5.69      0.49 o
  -5  10   0       22.96       23.13      0.70 o
  -4  10   0       31.62       28.25      0.69 o
  -3  10   0        0.10        0.20      0.29 o
  -2  10   0        9.40        9.25      0.74 o
  -1  10   0        5.33        5.19      0.41 o
   0  10   0        5.00        5.19      0.36 o
   1  10   0       37.81       41.87      0.63 o
   2  10   0       75.29       77.76      0.83 o
   3  10   0       31.07       28.36      0.76 o
   4  10   0       16.86       16.97      0.53 o
   5  10   0       26.46       28.41      0.32 o
   6  10   0       85.35       84.73      1.53 o
   7  10   0        5.37        4.73      0.65 o
   8  10   0       33.61       34.64      0.94 o
   9  10   0       32.52       32.10      1.21 o
  -4  11   0        2.03        1.73      0.38 o
  -3  11   0        8.68       10.66      0.59 o
  -2  11   0       18.79       17.38      0.54 o
  -1  11   0       20.58       21.13      0.54 o
   0  11   0      158.72      162.50      1.67 o
   1  11   0      381.61      385.52      3.21 o
   2  11   0        6.81        6.14      0.32 o
   3  11   0        0.60        0.79      0.22 o
   4  11   0       18.88       20.08      0.76 o
   5  11   0       10.87       12.97      0.62 o
   6  11   0        7.24        9.29      0.62 o
   7  11   0       10.26       11.89      1.75 o
  -2  12   0        7.39        5.78      0.46 o
  -1  12   0        5.33        6.05      0.67 o
   0  12   0       42.60       47.37      0.74 o
   1  12   0       47.96       54.95      0.67 o
   2  12   0        1.44        1.69      0.31 o
   3  12   0        5.80        4.51      0.36 o
   4  12   0        0.02        0.16      0.32 o
   5  12   0        2.89        3.38      0.66 o
  -5 -12   1       14.78       19.82      1.02 o
  -4 -12   1        0.06       -0.13      0.61 o
  -3 -12   1        0.13        0.09      0.22 o
  -2 -12   1       16.22       17.75      1.02 o
  -1 -12   1       18.08       17.38      0.55 o
   0 -12   1        0.97        0.86      0.27 o
   1 -12   1        5.12        2.51      0.61 o
   2 -12   1        1.49        0.86      0.39 o
  -7 -11   1        0.13       -0.21      0.42 o
  -6 -11   1        0.37        0.38      0.43 o
  -5 -11   1       28.74       29.23      1.09 o
  -4 -11   1        0.03       -0.06      0.13 o
  -3 -11   1        9.27       11.41      0.40 o
  -2 -11   1        8.67        9.33      0.55 o
  -1 -11   1        6.14        5.85      0.38 o
   0 -11   1      103.42      106.18      1.00 o
   1 -11   1        6.00        5.82      0.48 o
   2 -11   1        3.51        3.04      0.60 o
   3 -11   1       11.70       12.72      0.55 o
   4 -11   1       38.66       33.96      0.81 o
  -8 -10   1       24.18       24.28      0.89 o
  -7 -10   1        5.08        6.61      1.06 o
  -6 -10   1      113.77      105.86      1.82 o
  -5 -10   1       72.29       75.80      1.24 o
  -4 -10   1        3.67        3.76      0.18 o
  -3 -10   1        2.58        2.48      0.24 o
  -2 -10   1        5.09        5.79      0.30 o
  -1 -10   1      138.55      136.22      1.74 o
   0 -10   1       83.15       86.03      0.99 o
   1 -10   1       24.43       17.75      0.60 o
   2 -10   1        0.49       -0.11      0.24 o
   3 -10   1        1.04        1.24      0.41 o
   4 -10   1       32.35       32.50      0.67 o
   5 -10   1       93.14      101.06      1.30 o
   6 -10   1        0.04       -0.42      0.45 o
  -9  -9   1        9.53        7.93      0.85 o
  -8  -9   1        0.05        0.85      0.56 o
  -7  -9   1      105.34      107.46      1.56 o
  -6  -9   1       14.18       19.79      0.74 o
  -5  -9   1       46.90       49.91      0.58 o
  -4  -9   1        4.26        4.91      0.18 o
  -3  -9   1        0.21        0.22      0.15 o
  -2  -9   1       12.80       13.99      0.35 o
  -1  -9   1        0.62        0.24      0.22 o
   0  -9   1       22.36       24.25      0.48 o
   1  -9   1      167.17      165.34      2.13 o
   2  -9   1       11.49       10.29      0.49 o
   3  -9   1      384.18      379.90      3.03 o
   4  -9   1       27.13       31.58      0.78 o
   5  -9   1       21.06       23.66      0.62 o
   6  -9   1        7.79        7.94      0.72 o
   7  -9   1        0.02        0.17      0.35 o
 -10  -8   1        3.95        3.22      0.75 o
  -9  -8   1      128.48      138.06      2.23 o
  -8  -8   1       25.02       29.17      1.51 o
  -7  -8   1        2.09        3.22      0.51 o
  -6  -8   1       12.77        9.29      0.74 o
  -5  -8   1      147.22      159.99      0.94 o
  -4  -8   1       22.63       28.07      0.34 o
  -3  -8   1       22.54       22.02      0.31 o
  -2  -8   1       36.73       39.83      0.46 o
  -1  -8   1       13.57       12.55      0.52 o
   0  -8   1       13.54       13.78      0.57 o
   1  -8   1       20.44       26.99      0.50 o
   2  -8   1      128.13      117.18      1.05 o
   3  -8   1        9.61       10.42      0.46 o
   4  -8   1      101.54       98.93      1.21 o
   5  -8   1       34.86       35.85      0.67 o
   6  -8   1       12.69       13.06      0.74 o
   7  -8   1       13.95       14.02      0.70 o
   8  -8   1        0.61        0.08      0.42 o
 -11  -7   1        6.32        8.14      0.92 o
 -10  -7   1       16.75       16.61      0.82 o
  -9  -7   1      175.71      175.61      2.25 o
  -8  -7   1      153.49      162.03      3.00 o
  -7  -7   1       68.57       75.80      1.42 o
  -6  -7   1       17.86       14.97      0.62 o
  -5  -7   1       28.98       25.42      0.65 o
  -4  -7   1        1.00        0.50      0.11 o
  -3  -7   1      232.98      238.18      1.52 o
  -2  -7   1      138.07      143.25      1.01 o
  -1  -7   1        2.56        2.61      0.19 o
   0  -7   1       42.23       42.01      0.50 o
   1  -7   1       66.09       65.45      0.74 o
   2  -7   1        0.00        0.17      0.21 o
   3  -7   1      178.28      176.69      1.57 o
   4  -7   1        1.07        0.33      0.28 o
   5  -7   1       16.08       18.21      0.52 o
   6  -7   1       63.48       61.38      0.90 o
   7  -7   1       41.86       38.75      0.82 o
   8  -7   1        8.05        8.99      0.64 o
   9  -7   1        0.01       -0.37      0.46 o
 -11  -6   1        2.62        1.28      0.56 o
 -10  -6   1        0.09        0.44      0.56 o
  -9  -6   1      194.52      201.07      2.75 o
  -8  -6   1       64.82       70.33      1.19 o
  -7  -6   1        0.64        0.06      0.32 o
  -6  -6   1       22.61       20.67      0.64 o
  -5  -6   1      114.53      123.89      1.41 o
  -4  -6   1       39.76       40.08      0.34 o
  -3  -6   1      635.10      680.81     13.17 o
  -2  -6   1       98.77      135.01      1.59 o
  -1  -6   1       24.09       28.09      0.45 o
   0  -6   1       10.67       15.55      0.35 o
   1  -6   1      100.59      105.79      0.83 o
   2  -6   1       66.20       66.14      0.61 o
   3  -6   1       17.60       18.11      0.49 o
   4  -6   1        0.01        0.01      0.25 o
   5  -6   1       51.54       53.84      1.23 o
   6  -6   1        7.00        8.10      0.46 o
   7  -6   1       43.44       41.71      0.78 o
   8  -6   1        4.97        5.02      0.49 o
   9  -6   1        1.80        1.68      0.40 o
  10  -6   1        0.02        0.21      0.37 o
 -12  -5   1       32.66       37.98      1.16 o
 -11  -5   1       21.34       24.49      0.92 o
 -10  -5   1        4.20        3.56      0.56 o
  -9  -5   1      168.09      166.05      3.57 o
  -8  -5   1       19.92       19.32      0.87 o
  -7  -5   1       67.05       74.19      1.11 o
  -6  -5   1       22.57       19.04      0.90 o
  -5  -5   1       17.99       17.82      0.58 o
  -4  -5   1      459.09      452.15     23.13 o
  -3  -5   1       13.12       15.19      0.36 o
  -2  -5   1       73.16       73.08      0.55 o
  -1  -5   1      290.53      320.45      2.11 o
   0  -5   1       60.17       90.73      0.69 o
   1  -5   1       20.83       18.31      0.41 o
   2  -5   1      220.74      244.84      3.54 o
   3  -5   1        0.64        0.28      0.27 o
   4  -5   1       38.83       34.44      0.58 o
   5  -5   1       14.20       15.76      0.75 o
   6  -5   1       82.05       84.70      0.96 o
   7  -5   1       19.70       18.63      0.53 o
   8  -5   1       74.46       77.14      1.24 o
   9  -5   1       78.62       81.51      1.33 o
  10  -5   1       19.98       19.91      0.86 o
 -12  -4   1        0.39       -0.39      0.52 o
 -11  -4   1        1.62        1.68      0.58 o
 -10  -4   1       30.11       26.63      0.26 o
  -9  -4   1      111.82      114.28      1.79 o
  -8  -4   1      130.25      119.18      0.78 o
  -7  -4   1      313.29      298.24      6.54 o
  -6  -4   1        0.19        0.13      0.32 o
  -5  -4   1        0.14        0.75      0.35 o
  -4  -4   1      129.79      166.12      2.06 o
  -3  -4   1      140.75      128.83      0.90 o
  -2  -4   1       92.06      108.13      1.38 o
  -1  -4   1      158.59      162.72      2.37 o
   0  -4   1      439.35      464.05      2.90 o
   1  -4   1      781.87      744.25      5.09 o
   2  -4   1      225.77      248.37      1.75 o
   3  -4   1      332.82      352.12      2.32 o
   4  -4   1      134.32      134.44      0.97 o
   5  -4   1       86.89       96.12      0.88 o
   6  -4   1        1.53        1.05      0.33 o
   7  -4   1        9.53       10.79      0.46 o
   8  -4   1       80.60       82.16      0.91 o
   9  -4   1        7.34        9.51      0.46 o
  10  -4   1        0.71        0.63      0.37 o
  11  -4   1       10.36        9.38      0.67 o
 -12  -3   1        1.23        0.85      0.66 o
 -11  -3   1       10.82       12.72      0.32 o
 -10  -3   1        0.61        0.46      0.15 o
  -9  -3   1       44.97       39.99      0.52 o
  -8  -3   1      209.13      190.95      2.68 o
  -7  -3   1      319.36      320.23      2.13 o
  -6  -3   1      179.24      181.48      1.51 o
  -5  -3   1      287.84      296.12      2.28 o
  -4  -3   1        6.20        5.18      0.36 o
  -3  -3   1      428.61      439.54      4.79 o
  -2  -3   1     2305.25     2067.64     26.98 o
  -1  -3   1      122.87      126.45      0.77 o
   0  -3   1      744.39      647.60      4.07 o
   1  -3   1     3420.24     3382.63     29.47 o
   2  -3   1      219.48      251.15      1.70 o
   3  -3   1      116.78      122.64      0.89 o
   4  -3   1        8.29        7.12      0.35 o
   5  -3   1        1.07        1.39      0.32 o
   6  -3   1      216.61      230.87      1.62 o
   7  -3   1        0.62        0.89      0.29 o
   8  -3   1        8.58        7.29      0.47 o
   9  -3   1       61.95       57.46      0.84 o
  10  -3   1        0.05        0.31      0.28 o
  11  -3   1        3.52        3.37      0.39 o
 -12  -2   1        5.28        5.94      0.59 o
 -11  -2   1        0.36        0.52      0.23 o
 -10  -2   1        1.48        1.24      0.19 o
  -9  -2   1       62.68       57.08      0.51 o
  -8  -2   1      120.72      116.31      0.94 o
  -7  -2   1       18.69       18.29      0.28 o
  -6  -2   1      388.60      373.13      2.23 o
  -5  -2   1        0.63        0.02      0.08 o
  -4  -2   1       87.89      126.37      1.90 o
  -3  -2   1     1186.53     1124.69     27.15 o
  -2  -2   1      119.71      138.64      1.78 o
  -1  -2   1      427.37      369.46      4.32 o
   0  -2   1     2874.57     2769.38     23.22 o
   1  -2   1    11225.28    12107.44    334.02 o
   2  -2   1      475.92      468.20      3.10 o
   3  -2   1      277.40      294.54      2.01 o
   4  -2   1       60.54       55.23      0.58 o
   5  -2   1        0.20        0.23      0.19 o
   6  -2   1      150.99      171.13      1.19 o
   7  -2   1        2.61        3.78      0.37 o
   8  -2   1       10.10        7.51      0.36 o
   9  -2   1       39.53       35.08      0.59 o
  10  -2   1       40.65       46.98      1.24 o
  11  -2   1        3.25        4.34      0.51 o
 -12  -1   1       14.47       14.43      0.39 o
 -11  -1   1       29.19       26.49      0.45 o
 -10  -1   1        0.00       -0.05      0.18 o
  -9  -1   1       17.73       15.43      0.33 o
  -8  -1   1       32.90       34.16      0.42 o
  -7  -1   1        8.28        6.37      0.26 o
  -6  -1   1       30.27       27.38      0.39 o
  -5  -1   1      158.33      147.00      1.24 o
  -4  -1   1      545.40      584.90      7.65 o
  -3  -1   1       91.84       90.40      0.90 o
  -2  -1   1     4667.31     4742.88     43.72 o
  -1  -1   1      672.95      624.68      8.75 o
   1  -1   1      858.48      784.73      5.08 o
   2  -1   1        1.36        2.28      0.24 o
   3  -1   1       59.79       67.36      0.82 o
   4  -1   1      156.56      164.91      1.15 o
   5  -1   1       30.31       23.16      0.42 o
   6  -1   1       66.83       73.85      0.62 o
   7  -1   1       12.08       13.52      0.49 o
   8  -1   1        1.07        0.02      0.25 o
   9  -1   1      684.27      692.40      5.18 o
  10  -1   1        0.00       -0.06      0.23 o
  11  -1   1       25.63       26.42      0.72 o
  12  -1   1        1.18        1.41      0.31 o
 -12   0   1        0.18        0.66      0.23 o
 -11   0   1        0.47        0.44      0.20 o
 -10   0   1        1.25        0.74      0.24 o
  -9   0   1       26.81       30.94      0.52 o
  -8   0   1      204.02      206.02      1.50 o
  -7   0   1       25.90       30.13      0.42 o
  -6   0   1       46.00       50.95      0.53 o
  -5   0   1      373.23      414.92      2.68 o
  -4   0   1       15.32       22.69      0.33 o
  -3   0   1      781.28      735.26      4.58 o
  -2   0   1      632.45      620.85      4.61 o
   2   0   1       25.05       37.36      0.54 o
   3   0   1     1079.46     1032.64      7.08 o
   4   0   1       10.94       13.29      0.29 o
   5   0   1       71.90       97.21      1.05 o
   6   0   1       26.92       33.01      0.48 o
   7   0   1      165.91      160.52      1.23 o
   8   0   1        2.01        3.56      0.30 o
   9   0   1        4.08        4.82      0.39 o
  10   0   1        2.09        2.40      0.32 o
  11   0   1       16.34       15.03      0.61 o
  12   0   1        3.49        4.85      0.73 o
 -12   1   1        6.38        4.98      0.34 o
 -11   1   1       15.41       14.46      0.53 o
 -10   1   1        0.29        0.10      0.24 o
  -9   1   1        0.44        0.15      0.22 o
  -8   1   1       18.55       17.67      0.43 o
  -7   1   1       19.40       18.00      0.35 o
  -6   1   1       65.06       60.10      0.68 o
  -5   1   1       49.97       46.90      0.56 o
  -4   1   1       16.09       14.12      0.30 o
  -3   1   1      388.53      367.13      2.89 o
  -2   1   1     1229.43     1132.78      7.93 o
  -1   1   1     3429.18     3366.87     28.29 o
   1   1   1      330.40      329.69      1.73 o
   2   1   1      472.41      451.82      2.78 o
   3   1   1       66.24       51.53      0.41 o
   4   1   1       43.86       50.67      0.57 o
   5   1   1      406.00      421.50      2.63 o
   6   1   1       70.06       75.68      0.60 o
   7   1   1       43.05       43.73      0.49 o
   8   1   1       61.22       56.73      0.67 o
   9   1   1      243.11      226.69      1.66 o
  10   1   1       46.21       41.25      0.57 o
  11   1   1        0.86        1.68      0.25 o
  12   1   1        0.07        0.48      0.34 o
 -11   2   1        5.05        6.15      0.42 o
 -10   2   1        9.93        9.88      0.41 o
  -9   2   1        1.09        0.78      0.25 o
  -8   2   1       26.28       21.42      0.46 o
  -7   2   1        0.00        0.09      0.23 o
  -6   2   1        3.46        6.55      0.29 o
  -5   2   1     1629.71     1718.61     13.66 o
  -4   2   1       80.76       86.62      0.73 o
  -3   2   1      443.62      401.67      2.52 o
  -2   2   1      114.72      104.07      0.90 o
  -1   2   1      721.58      637.17      4.07 o
   0   2   1     1744.75     1667.38     12.46 o
   1   2   1    15719.94    17885.56    225.49 o
   2   2   1     1217.59        3.65      0.61 o
   3   2   1     1378.43     1332.70     10.20 o
   4   2   1     2996.88     2905.24     24.72 o
   5   2   1        0.23        0.27      0.17 o
   6   2   1       96.34       97.13      0.64 o
   7   2   1       65.28       70.71      0.66 o
   8   2   1      194.52      187.45      1.71 o
   9   2   1       56.91       56.97      1.03 o
  10   2   1        5.64        3.11      0.23 o
  11   2   1       20.55       18.36      0.41 o
  12   2   1        2.37        3.62      0.31 o
 -11   3   1        0.15        0.12      0.29 o
 -10   3   1        4.07        4.77      0.37 o
  -9   3   1       11.04       10.16      0.50 o
  -8   3   1       18.86       15.10      0.49 o
  -7   3   1        3.16        1.75      0.37 o
  -6   3   1       96.16      103.31      2.33 o
  -5   3   1      605.52      691.82      4.78 o
  -4   3   1      148.26      166.26      1.98 o
  -3   3   1      143.97      161.49      1.21 o
  -2   3   1        2.82        2.53      0.20 o
  -1   3   1       18.37       23.02      0.32 o
   0   3   1     7788.37     7979.77     85.14 o
   1   3   1     3449.86     3364.48     28.94 o
   2   3   1      239.89      236.37      1.94 o
   3   3   1      338.43      389.40     12.53 o
   4   3   1      246.59      289.51      1.90 o
   5   3   1       77.76       71.46      0.54 o
   6   3   1      231.55      252.40      1.90 o
   7   3   1       37.37       34.99      0.49 o
   8   3   1       39.04       37.76      0.68 o
   9   3   1       36.61       30.86      0.40 o
  10   3   1       37.15       30.12      0.77 o
  11   3   1       22.08       21.78      0.36 o
  12   3   1       15.56       16.21      0.49 o
 -11   4   1       13.78       15.67      0.67 o
 -10   4   1      107.53      101.45      1.47 o
  -9   4   1       46.86       40.57      0.79 o
  -8   4   1       17.46       16.45      0.77 o
  -7   4   1       12.81       14.65      0.75 o
  -6   4   1       28.42       28.14      0.59 o
  -5   4   1       57.88       58.28      0.60 o
  -4   4   1      116.97      118.54      0.93 o
  -3   4   1      851.03      889.55      6.09 o
  -2   4   1      196.16      191.96      1.37 o
  -1   4   1      269.49      261.69      1.59 o
   0   4   1     1816.99     1752.24     13.30 o
   1   4   1      489.32      512.80      3.14 o
   2   4   1        0.00        0.25      0.14 o
   3   4   1        1.40        3.26      0.17 o
   4   4   1      106.39      111.65      0.77 o
   5   4   1        9.02        7.25      0.34 o
   6   4   1      380.20      425.40      2.65 o
   7   4   1       18.16       17.87      0.36 o
   8   4   1      119.43      112.73      0.85 o
   9   4   1        3.43        3.92      0.19 o
  10   4   1       10.57        9.83      0.31 o
  11   4   1        5.18        6.07      0.19 o
  12   4   1       21.44       27.95      0.98 o
 -10   5   1        2.99        1.95      0.46 o
  -9   5   1       45.60       41.01      0.86 o
  -8   5   1       10.02        8.49      0.52 o
  -7   5   1       21.54       21.28      0.55 o
  -6   5   1       60.26       59.92      0.76 o
  -5   5   1       30.83       33.96      0.56 o
  -4   5   1        2.02        3.02      0.26 o
  -3   5   1       89.58       82.01      0.72 o
  -2   5   1       17.53       16.84      0.32 o
  -1   5   1      662.87      706.71      6.83 o
   0   5   1      119.86      122.03      0.91 o
   1   5   1       19.30       16.86      0.29 o
   2   5   1       44.52       44.83      0.69 o
   3   5   1       18.47       33.66      0.42 o
   4   5   1        8.91        6.63      0.21 o
   5   5   1        6.00        5.36      0.23 o
   6   5   1       13.66       14.89      0.21 o
   7   5   1        2.63        1.30      0.17 o
   8   5   1       31.70       29.60      0.86 o
   9   5   1        2.80        2.76      0.48 o
  10   5   1       15.46       12.63      0.68 o
  11   5   1        7.84        5.41      3.54 o
  12   5   1        4.38        2.25      1.92 o
 -10   6   1       18.17       20.52      0.65 o
  -9   6   1       39.22       35.94      0.72 o
  -8   6   1       10.44        9.22      0.47 o
  -7   6   1        2.85        2.72      0.51 o
  -6   6   1        2.03        1.62      0.44 o
  -5   6   1        1.12        1.40      0.39 o
  -4   6   1        4.52        5.80      0.47 o
  -3   6   1        3.28        3.36      0.32 o
  -2   6   1      500.76      568.77      4.06 o
  -1   6   1        1.72        1.64      0.21 o
   0   6   1       79.93       72.15      0.81 o
   1   6   1        5.16        3.79      0.39 o
   2   6   1       17.40       16.09      0.31 o
   3   6   1      182.48      187.77      1.39 o
   4   6   1       14.16       10.26      0.18 o
   5   6   1        1.14        0.81      0.12 o
   6   6   1        0.36        0.19      0.09 o
   7   6   1      245.76      229.50      2.67 o
   8   6   1        0.25        0.26      0.12 o
   9   6   1        0.54        0.09      0.11 o
  10   6   1        2.09        1.18      0.44 o
  11   6   1        3.40        4.52      0.58 o
  -9   7   1        1.47        1.85      0.51 o
  -8   7   1       11.27       12.55      0.77 o
  -7   7   1       42.27       42.34      0.81 o
  -6   7   1      147.77      153.32      1.38 o
  -5   7   1       11.34       11.68      0.47 o
  -4   7   1        5.00        7.26      0.39 o
  -3   7   1       26.58       24.88      0.46 o
  -2   7   1       98.72      103.02      0.91 o
  -1   7   1       17.40       18.43      0.43 o
   0   7   1       17.71       18.82      0.40 o
   1   7   1      228.23      223.69      2.36 o
   2   7   1        1.14        0.91      0.23 o
   3   7   1       50.26       45.79      0.49 o
   4   7   1       52.76       53.81      0.55 o
   5   7   1        0.87        1.79      0.16 o
   6   7   1        0.70        0.22      0.13 o
   7   7   1       18.49       21.14      0.27 o
   8   7   1        2.60        1.82      0.18 o
   9   7   1        0.02        0.21      0.35 o
  10   7   1        8.88        8.70      0.78 o
  11   7   1        0.00        0.35      0.43 o
  -8   8   1        0.01        0.27      0.38 o
  -7   8   1      180.83      186.39      1.78 o
  -6   8   1        0.17        0.33      0.34 o
  -5   8   1       16.98       17.19      0.55 o
  -4   8   1       11.79       11.05      0.51 o
  -3   8   1        7.61        7.76      0.50 o
  -2   8   1       51.97       57.05      0.65 o
  -1   8   1        2.76        4.13      0.34 o
   0   8   1       37.53       37.35      0.56 o
   1   8   1      102.36      101.57      1.28 o
   2   8   1        1.09        0.18      0.18 o
   3   8   1      215.88      209.82      1.41 o
   4   8   1       11.08        9.12      0.29 o
   5   8   1        4.21        1.67      0.20 o
   6   8   1       53.73       51.11      0.66 o
   7   8   1        0.10        0.24      0.15 o
   8   8   1        9.91       13.67      0.20 o
   9   8   1       40.66       43.83      0.95 o
  10   8   1       14.43       14.65      0.79 o
  -7   9   1       54.83       60.80      1.19 o
  -6   9   1       32.95       29.11      0.75 o
  -5   9   1       21.33       17.69      0.64 o
  -4   9   1        8.92       10.99      0.94 o
  -3   9   1        6.27        4.79      0.38 o
  -2   9   1        6.42        7.26      0.49 o
  -1   9   1       11.02       13.50      0.48 o
   0   9   1       39.36       42.32      0.64 o
   1   9   1      300.90      313.44      2.20 o
   2   9   1      370.62      382.86      3.05 o
   3   9   1        0.30        0.86      0.18 o
   4   9   1       88.32        3.41      1.36 o
   5   9   1       24.74       24.59      0.55 o
   6   9   1       11.65       14.15      0.32 o
   7   9   1       14.40       11.21      0.19 o
   8   9   1       29.82       31.48      0.97 o
   9   9   1       14.89       13.25      1.04 o
  -6  10   1        1.26        0.90      0.42 o
  -5  10   1        8.20        9.32      0.49 o
  -4  10   1       18.63       15.12      0.55 o
  -3  10   1        0.23        0.41      0.30 o
  -2  10   1        0.07       -0.08      0.22 o
  -1  10   1       10.76       11.75      0.42 o
   0  10   1        3.02        3.77      0.31 o
   1  10   1      149.45      150.13      1.23 o
   2  10   1        0.05        0.04      0.19 o
   3  10   1       12.14       10.72      0.36 o
   4  10   1       17.41       16.59      1.17 o
   5  10   1       22.37       20.66      0.30 o
   6  10   1        4.29        3.26      0.23 o
   7  10   1        9.16        7.17      4.14 o
   8  10   1        9.94        8.23      0.73 o
   9  10   1       58.88       65.98      1.24 o
  -4  11   1       35.86       37.17      0.72 o
  -3  11   1       41.92       44.45      0.98 o
  -2  11   1        2.93        3.56      0.35 o
  -1  11   1        0.02       -0.06      0.33 o
   0  11   1       54.58       56.21      0.81 o
   1  11   1       15.54       19.34      0.60 o
   2  11   1       35.55       37.51      0.58 o
   3  11   1       46.35       47.38      0.59 o
   4  11   1       10.00        8.73      1.05 o
   5  11   1       62.65       56.04      0.89 o
   6  11   1       20.24       21.75      0.87 o
   7  11   1       28.93       30.03      0.83 o
  -2  12   1        0.17        0.26      0.39 o
  -1  12   1        0.41        0.06      0.24 o
   0  12   1        3.93        4.08      0.33 o
   1  12   1       45.28       51.23      0.83 o
   2  12   1        5.99        7.47      0.41 o
   3  12   1        1.13        1.70      0.32 o
   4  12   1       22.80       -0.06      0.20 o
   5  12   1       56.23       60.30      1.10 o
  -5 -12   2        7.75        6.44      0.69 o
  -4 -12   2        1.69        1.46      0.56 o
  -3 -12   2        0.06        0.14      0.20 o
  -2 -12   2        5.42        4.49      0.31 o
  -1 -12   2        0.11        0.20      0.24 o
   0 -12   2      115.79      115.47      1.55 o
   1 -12   2       31.28       33.36      0.82 o
   2 -12   2        0.63        0.89      0.68 o
  -7 -11   2        7.92        9.94      1.49 o
  -6 -11   2        1.25        1.16      0.64 o
  -5 -11   2        0.00       -0.18      0.43 o
  -4 -11   2        5.40        5.19      0.46 o
  -3 -11   2        0.42        0.71      0.18 o
  -2 -11   2        0.08        0.07      0.25 o
  -1 -11   2       89.16       84.73      1.34 o
   0 -11   2        9.13       12.43      0.41 o
   1 -11   2        3.93        3.61      0.35 o
   2 -11   2        3.28        2.61      0.68 o
   3 -11   2        2.34        1.64      0.51 o
   4 -11   2       20.95       22.94      0.79 o
  -8 -10   2       25.08       30.59      1.46 o
  -7 -10   2        0.32        0.65      0.48 o
  -6 -10   2        3.21        4.75      0.60 o
  -5 -10   2       60.68       57.71      1.16 o
  -4 -10   2        0.95        0.87      0.16 o
  -3 -10   2        4.12        5.06      0.28 o
  -2 -10   2       13.16       12.48      0.29 o
  -1 -10   2       48.69       48.01      0.61 o
   0 -10   2       17.24       15.89      0.47 o
   1 -10   2        9.08        5.23      1.49 o
   2 -10   2        0.06        0.03      0.26 o
   3 -10   2        5.27        5.17      0.45 o
   4 -10   2       12.76       12.64      0.57 o
   5 -10   2        3.12        2.94      0.54 o
   6 -10   2        7.94        8.97      0.57 o
  -9  -9   2       10.05        8.04      0.74 o
  -8  -9   2        2.86        2.76      0.58 o
  -7  -9   2       19.74       20.91      1.40 o
  -6  -9   2        0.06        0.47      0.52 o
  -5  -9   2       60.56       59.98      2.02 o
  -4  -9   2        5.16        4.81      0.19 o
  -3  -9   2        2.99        4.41      0.26 o
  -2  -9   2        1.97        1.79      0.22 o
  -1  -9   2        6.52        5.87      0.30 o
   0  -9   2      137.17      127.17      1.03 o
   1  -9   2        7.66        6.09      0.35 o
   2  -9   2        0.03        0.34      0.34 o
   3  -9   2       24.10       22.00      0.68 o
   4  -9   2       94.80       92.91      1.04 o
   5  -9   2       46.44       42.53      0.98 o
   6  -9   2       13.40       14.91      0.59 o
   7  -9   2        2.05        2.66      0.57 o
 -10  -8   2       19.62       25.78      1.25 o
  -9  -8   2       15.31       18.62      0.86 o
  -8  -8   2      124.44      141.21      2.80 o
  -7  -8   2       16.45       16.44      0.74 o
  -6  -8   2       59.16       55.16      1.28 o
  -5  -8   2       29.53       31.81      0.82 o
  -4  -8   2       12.85       12.52      0.25 o
  -3  -8   2        0.33        0.23      0.12 o
  -2  -8   2       88.59       90.48      0.76 o
  -1  -8   2       13.31        9.89      0.31 o
   0  -8   2       54.56       58.37      0.89 o
   1  -8   2       14.60       11.76      0.36 o
   2  -8   2       75.72       69.63      1.09 o
   3  -8   2      103.43      107.28      1.31 o
   4  -8   2        7.71        7.52      0.43 o
   5  -8   2      142.43      146.82      1.48 o
   6  -8   2       63.18       69.44      1.04 o
   7  -8   2        3.24        3.04      0.55 o
   8  -8   2        8.29        9.01      0.58 o
 -11  -7   2        4.69        8.39      0.79 o
 -10  -7   2        1.17        0.77      0.64 o
  -9  -7   2        8.96        9.13      1.19 o
  -8  -7   2       29.25       30.22      0.91 o
  -7  -7   2        0.01        0.27      0.47 o
  -6  -7   2       15.01       18.52      0.84 o
  -5  -7   2       16.84       19.55      0.66 o
  -4  -7   2      152.91      167.07      0.96 o
  -3  -7   2       30.62       31.53      0.36 o
  -2  -7   2        0.29        0.20      0.15 o
  -1  -7   2      199.06      218.82      1.46 o
   0  -7   2       35.73       41.50      0.55 o
   1  -7   2        1.00        0.13      0.20 o
   2  -7   2       11.49       12.35      0.37 o
   3  -7   2       51.25       54.19      0.72 o
   4  -7   2      175.01      169.40      1.42 o
   5  -7   2      416.25      434.60      3.32 o
   6  -7   2       16.80       18.57      0.78 o
   7  -7   2        4.37        3.55      0.47 o
   8  -7   2       10.49       12.68      0.63 o
   9  -7   2        1.40        1.14      0.42 o
 -11  -6   2       11.63       17.34      1.53 o
 -10  -6   2       58.11       56.11      1.47 o
  -9  -6   2        1.15        1.08      0.48 o
  -8  -6   2      149.72      147.55      2.21 o
  -7  -6   2      210.83      212.93      2.37 o
  -6  -6   2       22.23       18.87      0.66 o
  -5  -6   2      109.61      113.88      1.44 o
  -4  -6   2       67.46       66.64      1.75 o
  -3  -6   2      260.17      295.78      1.77 o
  -2  -6   2     1314.19     1335.51     10.30 o
  -1  -6   2       36.14       37.13      0.40 o
   0  -6   2        0.43        0.79      0.18 o
   1  -6   2       32.29       40.84      0.61 o
   2  -6   2      117.73      116.91      0.95 o
   3  -6   2        6.90        7.32      0.40 o
   4  -6   2        5.16        7.29      0.40 o
   5  -6   2      338.25      353.60      2.65 o
   6  -6   2        0.50        0.29      0.29 o
   7  -6   2       13.67       13.21      0.52 o
   8  -6   2      131.28      131.58      1.58 o
   9  -6   2        0.09        0.31      0.46 o
 -11  -5   2        2.74        2.32      1.04 o
 -10  -5   2       16.05       15.88      1.24 o
  -9  -5   2       44.38       43.73      1.02 o
  -8  -5   2      372.56      391.68      4.18 o
  -7  -5   2        2.80        2.23      0.59 o
  -6  -5   2        2.77        3.37      0.53 o
  -5  -5   2      299.68      339.42      3.48 o
  -4  -5   2       33.31       32.45      0.62 o
  -3  -5   2       21.58       33.75      0.30 o
  -2  -5   2       60.15       77.47      0.74 o
  -1  -5   2       15.16        5.64      0.26 o
   0  -5   2       24.41       26.44      0.43 o
   1  -5   2      426.45      462.88      2.92 o
   2  -5   2      266.89      286.58      1.91 o
   3  -5   2        2.43        2.40      0.30 o
   4  -5   2        5.10        4.47      0.32 o
   5  -5   2        2.12        2.35      0.38 o
   6  -5   2       24.42       20.95      0.59 o
   7  -5   2      346.96      357.78      3.05 o
   8  -5   2        1.74        1.33      0.35 o
   9  -5   2       21.80       22.92      0.68 o
  10  -5   2        2.33        1.19      0.43 o
 -12  -4   2        0.39        0.23      0.82 o
 -11  -4   2        4.46        2.99      0.75 o
 -10  -4   2        0.29        0.22      0.10 o
  -9  -4   2        8.48        8.35      0.24 o
  -8  -4   2      971.48     1024.42     15.96 o
  -7  -4   2       10.31       11.35      0.82 o
  -6  -4   2       26.19       23.54      0.75 o
  -5  -4   2       45.00       52.38      0.91 o
  -4  -4   2      139.28      140.66      1.39 o
  -3  -4   2     1333.99     1348.60     19.27 o
  -2  -4   2       10.48       11.32      0.33 o
  -1  -4   2      236.52      263.73      1.63 o
   0  -4   2      396.34      412.80      2.50 o
   1  -4   2      155.42      202.45      1.29 o
   2  -4   2       28.82       38.69      0.49 o
   3  -4   2      510.55      538.34      3.71 o
   4  -4   2       11.40       10.81      0.44 o
   5  -4   2       87.07       81.54      0.82 o
   6  -4   2       37.70       41.42      0.66 o
   7  -4   2       69.98       69.76      0.89 o
   8  -4   2      103.12      102.62      1.25 o
   9  -4   2       18.49       19.86      0.60 o
  10  -4   2        0.01        0.10      0.36 o
  11  -4   2        0.16       -0.35      0.44 o
 -12  -3   2        3.06        2.12      0.78 o
 -11  -3   2       32.49       34.88      1.26 o
 -10  -3   2        4.23        4.49      0.37 o
  -9  -3   2       55.10       61.26      0.54 o
  -8  -3   2      449.84      476.05      3.13 o
  -7  -3   2      819.67      825.31      7.75 o
  -6  -3   2       24.61       29.97      0.76 o
  -5  -3   2      115.67      131.40      1.89 o
  -4  -3   2       12.62       10.01      0.51 o
  -3  -3   2     2557.50     2495.00     29.20 o
  -2  -3   2       78.13       93.90      1.28 o
  -1  -3   2     1022.52      965.65      6.40 o
   0  -3   2        6.80        8.09      0.25 o
   1  -3   2       23.27       18.82      0.35 o
   2  -3   2     1049.80     1017.45      7.14 o
   3  -3   2      110.65      109.49      2.04 o
   4  -3   2       46.57       49.28      0.55 o
   5  -3   2       51.76       51.24      0.85 o
   6  -3   2       25.12       24.37      0.45 o
   7  -3   2        5.49        4.88      0.48 o
   8  -3   2      114.85      117.62      1.27 o
   9  -3   2        6.08        7.12      0.45 o
  10  -3   2       76.93       78.79      1.03 o
  11  -3   2        0.05        0.13      0.34 o
 -12  -2   2       17.30       20.99      1.40 o
 -11  -2   2       21.87       23.25      0.44 o
 -10  -2   2        5.59        6.02      0.37 o
  -9  -2   2      190.38      180.72      1.31 o
  -8  -2   2      346.13      361.84      2.40 o
  -7  -2   2      358.84      351.61      2.32 o
  -6  -2   2        4.92        8.68      0.22 o
  -5  -2   2       79.24       85.46      0.68 o
  -4  -2   2        9.60       12.92      0.18 o
  -3  -2   2     1403.88     1494.83     10.48 o
  -2  -2   2     1263.87     1152.43      7.61 o
  -1  -2   2      798.72      732.89      4.99 o
   0  -2   2       17.72        9.31      0.33 o
   1  -2   2     5661.65     5671.89     55.96 o
   2  -2   2     2102.90     2104.12     16.64 o
   3  -2   2       11.44       10.43      0.32 o
   4  -2   2      171.85      184.68      1.27 o
   5  -2   2      176.15      169.43      1.28 o
   6  -2   2       39.56       37.05      0.52 o
   7  -2   2        9.48       12.70      0.43 o
   8  -2   2        9.80        9.59      0.38 o
   9  -2   2        0.76        1.00      0.33 o
  10  -2   2        9.61        8.78      0.55 o
  11  -2   2       41.87       47.58      1.00 o
 -12  -1   2       22.01       25.44      0.47 o
 -11  -1   2        0.01        0.08      0.24 o
 -10  -1   2       12.96       13.74      0.33 o
  -9  -1   2       22.92       23.72      0.49 o
  -8  -1   2        2.67        1.98      0.19 o
  -7  -1   2       38.81       39.14      0.63 o
  -6  -1   2        6.88        5.12      0.33 o
  -5  -1   2      301.55      302.48      1.79 o
  -4  -1   2     2127.45     2080.38     19.33 o
  -3  -1   2        2.44        3.40      0.19 o
  -2  -1   2      527.74      504.33      3.03 o
  -1  -1   2      422.67      386.94      6.92 o
   0  -1   2        2.29        6.23      0.34 o
   1  -1   2    19478.37    22077.74    294.30 o
   2  -1   2     1008.51      962.74     12.96 o
   3  -1   2      269.08      269.71      1.69 o
   4  -1   2      225.57      237.85      4.49 o
   5  -1   2      102.72      108.46      0.83 o
   6  -1   2       22.01       18.82      0.35 o
   7  -1   2       48.74       54.90      0.59 o
   8  -1   2       20.24       22.76      0.45 o
   9  -1   2       42.46       39.64      0.99 o
  10  -1   2      262.21      254.94      2.15 o
  11  -1   2       11.52       11.71      0.65 o
  12  -1   2       31.75       35.53      0.89 o
 -12   0   2        0.27        0.59      0.26 o
 -11   0   2       11.02       12.16      0.34 o
 -10   0   2        3.57        2.36      0.27 o
  -9   0   2       43.97       46.09      0.64 o
  -8   0   2        3.93        4.06      0.27 o
  -7   0   2       37.85       35.81      0.45 o
  -6   0   2      102.84      104.14      0.94 o
  -5   0   2      161.08      124.34      2.18 o
  -4   0   2      356.30      402.63      3.53 o
  -3   0   2     4968.60     5079.19     48.81 o
  -2   0   2    11252.36    12071.95    140.73 o
  -1   0   2      193.92      191.59      1.18 o
   0   0   2     1008.49      923.53      5.83 o
   1   0   2      581.64      564.56      3.62 o
   2   0   2     1138.70     1038.83      6.89 o
   3   0   2       16.00       14.19      0.33 o
   4   0   2      110.24      112.15      0.82 o
   5   0   2      571.07      611.99      4.01 o
   6   0   2        0.82        0.92      0.23 o
   7   0   2       69.31       68.46      0.66 o
   8   0   2       16.59       17.57      0.41 o
   9   0   2       65.68       68.68      0.81 o
  10   0   2        6.07        7.90      0.38 o
  11   0   2        1.50        1.21      0.32 o
  12   0   2       26.02       27.35      0.56 o
 -12   1   2       12.59       10.82      0.44 o
 -11   1   2       27.54       26.46      0.50 o
 -10   1   2        7.15        7.41      0.37 o
  -9   1   2       83.22       78.19      0.81 o
  -8   1   2        6.06        7.98      0.51 o
  -7   1   2       16.35       18.45      0.39 o
  -6   1   2        0.60        0.77      0.26 o
  -5   1   2      374.15      384.63      2.36 o
  -4   1   2     1886.31     1917.43     15.16 o
  -3   1   2      162.46      165.69      1.04 o
  -2   1   2      245.43      249.95      1.53 o
  -1   1   2     1929.89     1863.50     13.84 o
   0   1   2      158.98      180.97      2.02 o
   1   1   2     1461.64     1342.59     11.90 o
   2   1   2       30.23       23.21      0.29 o
   3   1   2       55.74       57.72      0.59 o
   4   1   2       73.40       78.96      0.62 o
   5   1   2       46.03       55.84      0.50 o
   6   1   2       59.22       66.94      0.54 o
   7   1   2       38.83       46.43      0.64 o
   8   1   2        7.27       10.81      0.31 o
   9   1   2      220.50      207.28      1.68 o
  10   1   2       51.53       45.79      1.83 o
  11   1   2       43.95       43.26      0.64 o
  12   1   2       16.84       20.04      0.53 o
 -11   2   2        0.01        0.06      0.25 o
 -10   2   2       11.51       11.19      0.53 o
  -9   2   2       18.06       15.08      0.41 o
  -8   2   2        1.20        1.03      0.33 o
  -7   2   2        9.95       11.35      0.49 o
  -6   2   2       84.49       84.94      1.22 o
  -5   2   2      188.05      209.95      1.56 o
  -4   2   2      492.18      523.35      3.30 o
  -3   2   2       78.42       74.19      0.83 o
  -2   2   2      126.43      131.66      0.86 o
  -1   2   2       30.95       32.42      0.34 o
   0   2   2      720.64      673.02      4.70 o
   1   2   2     3434.54     3265.73     31.90 o
   2   2   2      263.24      234.94      1.76 o
   3   2   2      850.66      797.60      8.69 o
   4   2   2      254.17      288.27      1.82 o
   5   2   2      578.52      648.77      4.19 o
   6   2   2        3.33        1.29      0.21 o
   7   2   2       31.57       32.75      0.37 o
   8   2   2        0.99        1.20      0.20 o
   9   2   2      283.56      286.54      3.96 o
  10   2   2        1.54        1.69      0.23 o
  11   2   2       12.17       12.89      0.40 o
  12   2   2        2.43        2.17      0.30 o
 -11   3   2        6.93        6.62      0.42 o
 -10   3   2        5.78        5.24      0.77 o
  -9   3   2       32.47       30.07      0.83 o
  -8   3   2        7.51        6.52      0.34 o
  -7   3   2        0.06        0.27      0.22 o
  -6   3   2       15.63       19.80      0.62 o
  -5   3   2       71.80       75.55      1.14 o
  -4   3   2       17.85       19.33      0.36 o
  -3   3   2      111.60      132.40      0.88 o
  -2   3   2      241.37      214.76      1.30 o
  -1   3   2     1066.16     1096.21      7.57 o
   0   3   2      344.02      358.13      4.29 o
   1   3   2     1498.92     1429.80     10.12 o
   2   3   2     1335.29     1352.53      9.51 o
   3   3   2       50.09       54.05      0.40 o
   4   3   2      151.13      173.99      1.06 o
   5   3   2        3.60        2.60      0.19 o
   6   3   2      238.87      266.89      5.40 o
   7   3   2        7.74        8.07      0.22 o
   8   3   2        1.34        1.05      0.19 o
   9   3   2       10.38        8.61      0.29 o
  10   3   2        2.72        2.23      0.30 o
  11   3   2       64.60       63.63      0.75 o
  12   3   2       54.32       55.32      0.68 o
 -11   4   2        2.84        2.31      0.41 o
 -10   4   2       15.60       16.40      0.57 o
  -9   4   2       10.25       11.01      0.49 o
  -8   4   2        6.30        4.93      0.35 o
  -7   4   2        1.01        0.94      0.26 o
  -6   4   2       16.26       18.15      0.41 o
  -5   4   2       22.36       26.49      0.51 o
  -4   4   2      611.85      706.62      5.07 o
  -3   4   2        7.32        6.29      0.32 o
  -2   4   2      423.04      435.09      2.69 o
  -1   4   2      465.05      499.89      3.17 o
   0   4   2     1415.77     1344.85      9.67 o
   1   4   2      256.06      263.57      1.57 o
   2   4   2      360.15      384.02      2.30 o
   3   4   2      114.59      125.03      0.89 o
   4   4   2     1408.82     1417.44     10.44 o
   5   4   2      218.78      227.55      2.11 o
   6   4   2       57.43       66.59      0.58 o
   7   4   2       10.45        8.59      0.32 o
   8   4   2       12.88       11.74      0.29 o
   9   4   2        0.01        0.05      0.14 o
  10   4   2        5.01        5.24      0.22 o
  11   4   2       39.12       32.06      0.46 o
  12   4   2       26.68       23.40      1.11 o
 -10   5   2       20.76       17.66      0.57 o
  -9   5   2        2.32        3.16      0.40 o
  -8   5   2       32.82       31.66      0.72 o
  -7   5   2       38.10       38.83      0.73 o
  -6   5   2       55.07       56.04      0.73 o
  -5   5   2        0.21        0.34      0.27 o
  -4   5   2      323.03      354.22      2.44 o
  -3   5   2      202.43      204.28      1.57 o
  -2   5   2        2.10        2.05      0.21 o
  -1   5   2      295.18      338.45      2.30 o
   0   5   2       23.59       22.72      0.94 o
   1   5   2      972.10      986.93     10.08 o
   2   5   2      329.10      344.02      3.46 o
   3   5   2      292.93      372.23      2.43 o
   4   5   2       34.91       30.74      0.39 o
   5   5   2      186.99      203.42      2.58 o
   6   5   2        0.09        0.27      0.12 o
   7   5   2        9.46        9.34      0.23 o
   8   5   2       41.49       30.86      0.32 o
   9   5   2        2.10        0.62      0.31 o
  10   5   2        0.00        0.02      0.12 o
  11   5   2        3.28        1.74      0.85 o
  -9   6   2        7.44        6.44      0.49 o
  -8   6   2       78.19       74.78      0.92 o
  -7   6   2        7.70        9.56      0.67 o
  -6   6   2       79.44       81.86      1.05 o
  -5   6   2       80.83       85.39      0.84 o
  -4   6   2       35.70       39.74      0.65 o
  -3   6   2      258.87      274.54      3.03 o
  -2   6   2      273.47      307.97      2.27 o
  -1   6   2      872.40      909.89      6.53 o
   0   6   2       90.18       90.94      0.70 o
   1   6   2     1492.05     1492.62     16.86 o
   2   6   2      267.14      288.03      1.91 o
   3   6   2      301.11      302.50      3.76 o
   4   6   2       61.11       65.10      0.57 o
   5   6   2       17.09       24.14      0.32 o
   6   6   2        4.97        4.25      0.25 o
   7   6   2       90.58       81.90      0.67 o
   8   6   2       56.11       48.60      0.72 o
   9   6   2       26.88       27.17      0.39 o
  10   6   2        3.60        5.45      0.29 o
  11   6   2        0.73       -0.28      0.67 o
  -9   7   2        1.21        1.31      0.42 o
  -8   7   2       20.93       18.27      0.68 o
  -7   7   2      107.44      108.43      1.50 o
  -6   7   2       55.91       56.56      1.10 o
  -5   7   2        0.37        0.00      0.32 o
  -4   7   2        6.10        5.78      0.36 o
  -3   7   2       11.99       13.39      0.37 o
  -2   7   2        0.54        1.48      0.23 o
  -1   7   2       12.67       13.17      0.35 o
   0   7   2       38.64       44.47      0.56 o
   1   7   2      732.38      758.71      5.38 o
   2   7   2      128.09      110.93      0.81 o
   3   7   2        0.05        0.17      0.15 o
   4   7   2      161.30      150.33      1.01 o
   5   7   2        5.70        4.20      0.18 o
   6   7   2       10.20       14.00      0.26 o
   7   7   2       80.63       67.91      0.55 o
   8   7   2        5.65        3.78      0.15 o
   9   7   2        0.16        0.12      0.13 o
  10   7   2        0.37        0.29      0.36 o
  11   7   2        4.62        0.87      0.90 o
  -8   8   2        1.78        2.21      0.51 o
  -7   8   2       51.07       47.52      0.90 o
  -6   8   2      127.89      135.20      1.57 o
  -5   8   2       15.29       14.00      0.46 o
  -4   8   2        2.13        1.88      0.33 o
  -3   8   2        1.49        1.97      0.31 o
  -2   8   2       11.19       12.69      0.43 o
  -1   8   2        0.32        0.40      0.22 o
   0   8   2       96.01       90.10      0.81 o
   1   8   2        1.90        0.87      0.20 o
   2   8   2      331.59      323.98      2.15 o
   3   8   2      414.22      443.54      3.13 o
   4   8   2       66.66       64.10      0.63 o
   5   8   2       32.60       27.26      0.38 o
   6   8   2        0.01        0.12      0.16 o
   7   8   2       13.79        9.92      0.19 o
   8   8   2       34.64       35.06      0.34 o
   9   8   2        0.00       -0.17      0.33 o
  10   8   2        0.24        0.52      0.39 o
  -7   9   2      110.09      118.15      1.58 o
  -6   9   2        6.28        7.97      0.63 o
  -5   9   2        5.58        2.25      1.50 o
  -4   9   2        0.04        0.24      0.33 o
  -3   9   2        0.02        0.06      0.25 o
  -2   9   2        0.34        0.89      0.25 o
  -1   9   2       23.93       23.38      0.61 o
   0   9   2        9.92       10.25      0.40 o
   1   9   2       56.98       56.68      0.64 o
   2   9   2      773.42      804.37      5.96 o
   3   9   2       84.28       81.98      0.73 o
   4   9   2       71.34       63.74      0.54 o
   5   9   2       26.66       27.69      0.49 o
   6   9   2        3.26        2.93      0.19 o
   7   9   2        7.95        7.05      0.16 o
   8   9   2        4.45        4.74      2.79 o
   9   9   2       13.85       14.16      0.77 o
  -6  10   2        0.54        0.21      0.32 o
  -5  10   2        0.41        0.38      0.31 o
  -4  10   2        3.00        1.82      0.95 o
  -3  10   2        1.47        0.98      0.33 o
  -2  10   2        0.04       -0.11      0.27 o
  -1  10   2        0.23        0.35      0.27 o
   0  10   2        2.70        3.29      0.30 o
   1  10   2      114.05      125.81      1.26 o
   2  10   2      301.64      315.80      2.88 o
   3  10   2       12.74       14.24      0.34 o
   4  10   2       10.16        7.70      0.41 o
   5  10   2        0.31        0.27      0.21 o
   6  10   2        0.30        0.33      0.18 o
   7  10   2        0.25        0.35      0.34 o
   8  10   2        3.47        2.26      1.67 o
  -4  11   2        2.86        2.40      1.08 o
  -3  11   2        6.30        7.79      0.50 o
  -2  11   2        3.78        4.26      0.35 o
  -1  11   2        0.06        0.32      0.28 o
   0  11   2        0.06        0.25      0.31 o
   1  11   2       52.96       51.40      0.61 o
   2  11   2       53.68       55.87      0.64 o
   3  11   2       33.23       38.71      0.55 o
   4  11   2        4.38        3.65      0.21 o
   5  11   2        5.09        7.42      0.71 o
   6  11   2       20.78       23.13      0.67 o
   7  11   2       17.60       25.46      0.89 o
  -2  12   2        0.52        0.75      0.35 o
  -1  12   2        2.37        4.15      0.35 o
   0  12   2        8.59        8.08      0.45 o
   1  12   2        3.34        3.56      0.32 o
   2  12   2        0.32        0.48      0.26 o
   3  12   2        2.81        2.55      0.35 o
   4  12   2        0.00       -0.10      0.22 o
   5  12   2        2.90        2.04      0.40 o
  -4 -12   3       77.93       82.11      1.64 o
  -3 -12   3        0.13       -0.12      0.48 o
  -2 -12   3       15.20       12.55      0.37 o
  -1 -12   3       34.77       39.82      0.64 o
   0 -12   3       31.43       35.19      0.93 o
   1 -12   3       37.08       37.38      1.09 o
  -6 -11   3        1.57        1.30      0.69 o
  -5 -11   3       14.65       12.68      0.82 o
  -4 -11   3       29.13       28.76      1.00 o
  -3 -11   3        3.32        3.64      0.22 o
  -2 -11   3       25.90       26.28      0.45 o
  -1 -11   3       11.06        9.94      0.45 o
   0 -11   3        6.87        7.66      0.50 o
   1 -11   3        0.04        0.19      0.30 o
   2 -11   3        0.87        1.74      0.45 o
   3 -11   3        1.24        1.26      0.52 o
   4 -11   3       40.94       40.92      0.97 o
  -8 -10   3        2.15        1.39      0.73 o
  -7 -10   3        0.04        0.96      0.53 o
  -6 -10   3        1.10        1.77      0.68 o
  -5 -10   3       10.09        9.86      0.71 o
  -4 -10   3       28.84       30.07      0.88 o
  -3 -10   3        9.39       10.05      0.25 o
  -2 -10   3        1.43        0.77      0.27 o
  -1 -10   3       29.08       24.51      0.42 o
   0 -10   3       14.79       16.70      0.48 o
   1 -10   3        2.14        2.62      0.30 o
   2 -10   3       10.02        9.08      0.50 o
   3 -10   3        0.95        1.28      0.49 o
   4 -10   3       52.99       49.28      0.97 o
   5 -10   3        7.27        7.63      0.57 o
  -9  -9   3       61.47       69.78      1.80 o
  -8  -9   3        1.06        1.36      0.55 o
  -7  -9   3       24.22       29.15      0.95 o
  -6  -9   3        2.19        1.76      0.63 o
  -5  -9   3        8.60        8.62      0.65 o
  -4  -9   3        1.03        1.36      0.13 o
  -3  -9   3        0.77        0.54      0.14 o
  -2  -9   3        2.85        2.72      0.32 o
  -1  -9   3       13.41       12.23      0.43 o
   0  -9   3        8.36        6.87      0.38 o
   1  -9   3       21.47       19.20      0.56 o
   2  -9   3        0.38        0.41      0.29 o
   3  -9   3       59.03       58.38      0.83 o
   4  -9   3        3.13        3.03      0.42 o
   5  -9   3        0.07        0.73      0.43 o
   6  -9   3       23.02       25.22      0.83 o
   7  -9   3        0.99        1.94      0.56 o
 -10  -8   3       13.54       14.00      0.91 o
  -9  -8   3       11.00        7.88      0.90 o
  -8  -8   3       13.23       13.64      0.77 o
  -7  -8   3       25.26       32.26      1.14 o
  -6  -8   3       15.95       16.78      0.90 o
  -5  -8   3        2.01        1.88      0.83 o
  -4  -8   3        5.17        5.80      0.09 o
  -3  -8   3        5.61        5.87      0.24 o
  -2  -8   3        6.71        5.85      0.25 o
  -1  -8   3      133.17      154.12      1.32 o
   0  -8   3       76.86       71.68      0.77 o
   1  -8   3       12.22       11.31      0.44 o
   2  -8   3        2.83        2.14      0.29 o
   3  -8   3        1.58        1.16      0.29 o
   4  -8   3       52.78       51.95      0.75 o
   5  -8   3       39.23       39.67      0.85 o
   6  -8   3       11.56       13.39      0.56 o
   7  -8   3        0.11       -0.22      0.48 o
   8  -8   3       16.53       18.10      0.75 o
 -10  -7   3       32.67       34.74      1.82 o
  -9  -7   3        4.30        5.61      0.65 o
  -8  -7   3       19.24       16.54      0.94 o
  -7  -7   3        2.34        1.86      0.49 o
  -6  -7   3       46.87       48.36      1.00 o
  -5  -7   3        1.86        0.82      0.41 o
  -4  -7   3        0.88        0.43      0.12 o
  -3  -7   3        0.00        0.08      0.13 o
  -2  -7   3      134.02      143.43      1.05 o
  -1  -7   3       23.67       31.00      0.48 o
   0  -7   3        0.01        0.09      0.27 o
   1  -7   3      150.52      146.61      1.24 o
   2  -7   3       35.10       40.28      0.60 o
   3  -7   3       22.66       20.17      0.50 o
   4  -7   3        6.80        7.50      0.40 o
   5  -7   3       20.06       17.11      0.64 o
   6  -7   3        7.03        8.39      0.47 o
   7  -7   3      122.91      125.79      1.98 o
   8  -7   3        0.61        1.96      0.57 o
   9  -7   3       22.55       25.06      0.92 o
 -11  -6   3        8.32        9.86      0.81 o
 -10  -6   3      101.03      103.84      1.71 o
  -9  -6   3        2.53        2.81      0.68 o
  -8  -6   3       37.22       39.19      1.16 o
  -7  -6   3       10.95       12.35      0.66 o
  -6  -6   3       62.84       57.59      1.70 o
  -5  -6   3        3.21        2.37      0.43 o
  -4  -6   3        4.22        3.79      0.42 o
  -3  -6   3        0.58        2.38      0.21 o
  -2  -6   3        5.74        5.88      0.20 o
  -1  -6   3       12.27       12.40      0.43 o
   0  -6   3       74.88       76.33      0.61 o
   1  -6   3      412.39      479.09      3.32 o
   2  -6   3        1.27        1.87      0.30 o
   3  -6   3        8.42        8.41      0.43 o
   4  -6   3      221.29      226.44      2.09 o
   5  -6   3      250.34      246.98      2.08 o
   6  -6   3       51.50       52.19      0.84 o
   7  -6   3        0.89        0.73      0.41 o
   8  -6   3        0.01        0.05      0.29 o
   9  -6   3       42.22       42.89      1.01 o
 -11  -5   3        0.11        0.55      0.53 o
 -10  -5   3       21.87       21.78      0.88 o
  -9  -5   3       11.01        9.03      0.66 o
  -8  -5   3       50.65       54.13      1.71 o
  -7  -5   3      336.23      329.83      3.56 o
  -6  -5   3      362.75      355.35      4.00 o
  -5  -5   3       26.77       28.91      0.81 o
  -4  -5   3      145.41      146.47      2.32 o
  -3  -5   3      114.75      124.24      2.33 o
  -2  -5   3      273.51      267.81      1.94 o
  -1  -5   3       24.85       23.59      0.40 o
   0  -5   3       47.07       64.84      0.81 o
   1  -5   3       55.97       57.90      0.62 o
   2  -5   3      359.71      389.00      2.84 o
   3  -5   3      298.09      336.41      2.44 o
   4  -5   3       11.91       13.08      0.57 o
   5  -5   3       31.08       29.24      0.78 o
   6  -5   3     1115.79     1190.29      9.99 o
   7  -5   3       17.72       16.64      0.74 o
   8  -5   3        0.01        0.16      0.32 o
   9  -5   3       11.00       12.88      0.66 o
  10  -5   3        0.13       -0.03      0.45 o
 -11  -4   3       50.32       51.32      1.45 o
 -10  -4   3        2.27        2.85      0.65 o
  -9  -4   3       89.61       91.19      1.42 o
  -8  -4   3       58.14       50.24      1.22 o
  -7  -4   3      730.44      726.83      8.16 o
  -6  -4   3      249.35      229.38      4.78 o
  -5  -4   3       32.13       38.71      0.68 o
  -4  -4   3      212.81      227.53      2.09 o
  -3  -4   3      227.32      227.71      1.26 o
  -2  -4   3      433.42      464.32      6.22 o
  -1  -4   3      546.30      544.00      4.56 o
   0  -4   3      398.26      460.30      2.99 o
   1  -4   3       84.88       84.52      1.30 o
   2  -4   3     2042.29     2008.07     16.59 o
   3  -4   3        6.33        7.59      0.45 o
   4  -4   3      100.91       83.92      0.78 o
   5  -4   3       54.73       51.01      0.74 o
   6  -4   3      654.15      677.45      4.98 o
   7  -4   3       64.00       64.14      0.89 o
   8  -4   3       18.51       20.48      0.66 o
   9  -4   3        3.47        2.76      0.42 o
  10  -4   3        0.62        1.11      0.46 o
 -12  -3   3        4.44        7.25      0.97 o
 -11  -3   3       12.75       14.74      1.01 o
 -10  -3   3        0.36        0.20      0.09 o
  -9  -3   3       31.61       30.15      0.76 o
  -8  -3   3       89.11       88.54      1.08 o
  -7  -3   3      266.29      265.30      1.64 o
  -6  -3   3      131.57      129.29      1.30 o
  -5  -3   3      142.51      149.98      1.00 o
  -4  -3   3      704.35      724.48      5.22 o
  -3  -3   3       73.61       83.85      1.28 o
  -2  -3   3       26.26       17.36      0.26 o
  -1  -3   3      108.40       98.16      0.69 o
   0  -3   3      379.24      367.78      2.52 o
   1  -3   3     1887.69     1950.98     15.35 o
   2  -3   3     3723.70     3695.77     33.94 o
   3  -3   3       55.78       52.48      0.57 o
   4  -3   3        0.61        1.98      0.24 o
   5  -3   3      158.00      151.69      1.17 o
   6  -3   3       19.72       20.39      0.49 o
   7  -3   3        6.73        6.98      0.42 o
   8  -3   3        0.75        0.85      0.32 o
   9  -3   3        2.30        2.97      0.39 o
  10  -3   3       45.96       46.23      0.94 o
  11  -3   3      122.39      139.43      1.56 o
 -12  -2   3        1.13       -0.08      0.62 o
 -11  -2   3        0.12        0.19      0.15 o
 -10  -2   3        0.15        0.03      0.15 o
  -9  -2   3       12.28       10.49      0.31 o
  -8  -2   3      210.19      204.22      1.41 o
  -7  -2   3       39.05       30.95      0.50 o
  -6  -2   3      594.72      649.70     10.24 o
  -5  -2   3       16.59       18.50      0.19 o
  -4  -2   3      292.61      345.92      2.19 o
  -3  -2   3       49.80       59.93      0.44 o
  -2  -2   3      881.24      850.01      8.64 o
  -1  -2   3       13.75       10.44      0.26 o
   0  -2   3      217.74      218.35      1.37 o
   1  -2   3     1129.76     1168.62     10.16 o
   2  -2   3      140.92      151.59      1.20 o
   3  -2   3       55.67       88.10      0.74 o
   4  -2   3       57.56       62.57      0.72 o
   5  -2   3       17.56       19.26      0.48 o
   6  -2   3        5.76        5.12      0.35 o
   7  -2   3       31.08       31.68      0.78 o
   8  -2   3       15.74       13.91      0.47 o
   9  -2   3        1.85        1.43      0.37 o
  10  -2   3      150.73      153.87      1.44 o
  11  -2   3       11.51       12.54      0.73 o
 -12  -1   3       24.36       25.88      0.79 o
 -11  -1   3        0.34        0.78      0.27 o
 -10  -1   3        0.46        0.97      0.20 o
  -9  -1   3       19.52       19.48      0.38 o
  -8  -1   3      934.30      960.50      7.05 o
  -7  -1   3      203.06      203.15      1.41 o
  -6  -1   3       53.66       48.58      0.40 o
  -5  -1   3       81.19       81.79      0.70 o
  -4  -1   3     3155.94     3218.25     28.04 o
  -3  -1   3        0.81        3.59      0.15 o
  -2  -1   3     1717.96     1668.14     24.01 o
  -1  -1   3       18.20       17.14      0.25 o
   0  -1   3      103.35       97.13      0.66 o
   1  -1   3        3.22        3.28      0.22 o
   2  -1   3      881.56      845.99      5.78 o
   3  -1   3     1727.69     1714.19     13.26 o
   4  -1   3      181.55      180.96      1.38 o
   5  -1   3       33.89       39.15      0.43 o
   6  -1   3      225.50      238.15      2.03 o
   7  -1   3       75.75       73.74      0.84 o
   8  -1   3       33.74       31.60      0.62 o
   9  -1   3        0.25        0.31      0.43 o
  10  -1   3        2.24        2.85      0.47 o
  11  -1   3        0.57        0.30      0.37 o
 -12   0   3        0.06       -0.05      0.22 o
 -11   0   3        0.24        0.74      0.20 o
 -10   0   3       16.63       18.48      0.63 o
  -9   0   3        0.76        0.80      0.22 o
  -8   0   3      218.95      227.17      1.82 o
  -7   0   3      245.84      237.42      1.61 o
  -6   0   3      238.01      257.99      1.64 o
  -5   0   3      557.21      585.44      4.12 o
  -4   0   3      531.19      574.14      3.55 o
  -3   0   3      415.80      422.90      2.52 o
  -2   0   3      770.13      794.53      5.05 o
  -1   0   3      265.68      283.66      2.92 o
   0   0   3       12.10       13.40      0.27 o
   1   0   3      200.10      204.61      2.27 o
   2   0   3       99.51       99.37      0.67 o
   3   0   3       95.00       83.65      0.63 o
   4   0   3        9.28        5.66      0.31 o
   5   0   3      782.88      851.82      6.54 o
   6   0   3        5.26        4.59      0.29 o
   7   0   3       31.84       32.88      0.51 o
   8   0   3        4.55        3.40      0.40 o
   9   0   3        0.73        0.86      0.28 o
  10   0   3       76.85       71.23      0.84 o
  11   0   3        0.21        0.40      0.28 o
  12   0   3        6.30        7.59      0.39 o
 -11   1   3       17.63       18.44      0.48 o
 -10   1   3       19.09       20.05      0.51 o
  -9   1   3        0.33        0.12      0.18 o
  -8   1   3       10.90        9.51      0.33 o
  -7   1   3        1.97        2.68      0.23 o
  -6   1   3        7.92        8.31      0.33 o
  -5   1   3      108.05      119.94      1.76 o
  -4   1   3       23.22       23.04      0.34 o
  -3   1   3        0.35        0.29      0.15 o
  -2   1   3      121.32       98.46      0.67 o
  -1   1   3      111.66       99.92      0.89 o
   0   1   3      596.92      533.64      8.66 o
   1   1   3       52.48       41.17      0.64 o
   2   1   3      138.38      139.54      0.87 o
   3   1   3        8.61        8.57      0.25 o
   4   1   3      100.75      113.37      0.74 o
   5   1   3      875.76      873.44      5.99 o
   6   1   3       50.94       56.39      0.60 o
   7   1   3        5.36        5.90      0.26 o
   8   1   3       26.55       28.64      0.48 o
   9   1   3        6.09        5.72      0.35 o
  10   1   3        2.20        2.09      0.30 o
  11   1   3       56.37       51.12      0.72 o
  12   1   3       15.75       16.81      0.70 o
 -11   2   3        3.06        2.93      0.36 o
 -10   2   3        4.00        5.05      0.34 o
  -9   2   3       61.48       52.40      0.75 o
  -8   2   3       15.00       17.73      0.40 o
  -7   2   3        1.56        2.43      0.27 o
  -6   2   3        0.80        1.87      0.27 o
  -5   2   3       68.20       63.27      0.69 o
  -4   2   3       12.14       10.76      0.36 o
  -3   2   3       11.60        8.65      0.23 o
  -2   2   3      388.00      426.90      3.09 o
  -1   2   3      353.89      359.24      4.80 o
   0   2   3       15.18       16.68      0.24 o
   1   2   3      948.54      899.26      6.62 o
   2   2   3      212.25      215.89      1.30 o
   3   2   3        7.99        5.50      0.19 o
   4   2   3      481.48      548.25      3.43 o
   5   2   3        3.50        5.26      0.28 o
   6   2   3       47.84       47.81      0.47 o
   7   2   3       24.55       25.07      0.43 o
   8   2   3        3.29        3.90      0.28 o
   9   2   3       36.95       36.61      0.53 o
  10   2   3       26.97       29.83      0.54 o
  11   2   3       36.90       34.35      0.71 o
  12   2   3        0.69        0.27      0.21 o
 -11   3   3       11.34       10.46      0.53 o
 -10   3   3       26.58       26.48      0.63 o
  -9   3   3       31.06       28.77      0.53 o
  -8   3   3      130.15      130.17      1.42 o
  -7   3   3       61.12       61.09      0.71 o
  -6   3   3       64.86       69.59      0.78 o
  -5   3   3       27.21       26.99      0.51 o
  -4   3   3        0.25        0.33      0.20 o
  -3   3   3       94.48       89.58      0.73 o
  -2   3   3      124.29      122.22      0.90 o
  -1   3   3     1188.39     1210.52      8.42 o
   0   3   3     1424.01     1413.59     11.28 o
   1   3   3      376.43      398.44      6.48 o
   2   3   3       44.54       60.90      0.44 o
   3   3   3        5.33       10.28      0.22 o
   4   3   3       20.37       17.77      0.34 o
   5   3   3       50.35       60.98      0.58 o
   6   3   3       18.87       15.39      0.29 o
   7   3   3        1.82        1.34      0.19 o
   8   3   3       58.47       61.65      0.65 o
   9   3   3        2.56        2.65      0.23 o
  10   3   3       22.25       21.80      0.48 o
  11   3   3        0.15       -0.14      0.20 o
  12   3   3       21.72       20.94      0.58 o
 -10   4   3        8.64        7.77      0.42 o
  -9   4   3        2.36        2.26      0.35 o
  -8   4   3        6.27        5.24      0.38 o
  -7   4   3        0.43        0.25      0.25 o
  -6   4   3       74.09       74.13      0.79 o
  -5   4   3      134.56      146.75      1.08 o
  -4   4   3       28.90       30.43      0.45 o
  -3   4   3        0.48        0.15      0.15 o
  -2   4   3      288.52      277.87      2.88 o
  -1   4   3      311.37      365.55      2.16 o
   0   4   3      288.65      320.44      1.97 o
   1   4   3      609.57      672.11      5.57 o
   2   4   3      692.26      692.11      4.72 o
   3   4   3      173.49      195.92      1.17 o
   4   4   3      257.51      312.16      2.14 o
   5   4   3       61.83       65.70      0.78 o
   6   4   3       25.09       25.62      0.43 o
   7   4   3        1.59        1.01      0.20 o
   8   4   3       30.54       22.43      0.37 o
   9   4   3       32.76       31.81      0.87 o
  10   4   3      199.69      212.98      1.73 o
  11   4   3        6.40        6.24      1.10 o
  12   4   3        1.36        0.82      0.28 o
 -10   5   3       13.66       13.22      0.57 o
  -9   5   3        0.52        0.79      0.30 o
  -8   5   3        8.31        7.34      0.42 o
  -7   5   3       17.93       17.47      0.46 o
  -6   5   3        0.07        0.09      0.25 o
  -5   5   3       68.52       65.47      0.79 o
  -4   5   3        0.68        1.60      0.46 o
  -3   5   3       87.24       81.26      0.75 o
  -2   5   3        0.59        0.78      0.25 o
  -1   5   3       42.52       57.83      0.54 o
   0   5   3      254.40      268.08      1.98 o
   1   5   3     1491.65     1451.46     11.07 o
   2   5   3      658.59      693.67      4.64 o
   3   5   3      174.29      183.74      2.14 o
   4   5   3        9.48        9.04      0.21 o
   5   5   3       59.83       59.92      0.53 o
   6   5   3       85.81       86.78      0.76 o
   7   5   3       20.04       22.22      0.51 o
   8   5   3      106.83       94.90      0.99 o
   9   5   3        6.13        8.57      0.58 o
  10   5   3       60.10       56.23      0.93 o
  11   5   3        0.78        0.69      0.20 o
  -9   6   3        2.84        1.65      0.51 o
  -8   6   3        9.17        8.68      0.74 o
  -7   6   3        6.63        7.11      0.44 o
  -6   6   3      178.65      178.81      1.67 o
  -5   6   3      265.80      282.39      2.17 o
  -4   6   3       61.37       59.78      0.70 o
  -3   6   3       68.35       71.27      0.83 o
  -2   6   3      216.80      231.62      1.67 o
  -1   6   3      322.93      338.85      3.63 o
   0   6   3       69.91       82.73      0.73 o
   1   6   3      141.87      142.61      0.96 o
   2   6   3       58.14       49.42      0.45 o
   3   6   3      248.57      217.91      1.42 o
   4   6   3      169.46      176.96      1.48 o
   5   6   3      132.80      124.29      0.96 o
   6   6   3        8.97        9.93      0.25 o
   7   6   3       37.34       29.21      0.37 o
   8   6   3        2.21        1.07      0.29 o
   9   6   3        2.51        4.55      0.26 o
  10   6   3       45.74       40.02      0.48 o
  11   6   3        0.14       -0.22      0.61 o
  -9   7   3       14.22       13.02      0.59 o
  -8   7   3        1.45        0.54      0.45 o
  -7   7   3       29.60       25.80      0.79 o
  -6   7   3      377.26      393.34      3.16 o
  -5   7   3        2.14        1.80      0.36 o
  -4   7   3       33.44       35.95      0.56 o
  -3   7   3       12.65       12.38      0.35 o
  -2   7   3      333.75      342.24      2.52 o
  -1   7   3        3.48        2.61      0.24 o
   0   7   3      208.85      213.78      1.55 o
   1   7   3        0.36        0.40      0.17 o
   2   7   3      117.54      125.75      1.98 o
   3   7   3      220.05      197.92      1.96 o
   4   7   3        2.00        0.40      0.16 o
   5   7   3       38.64       33.50      0.38 o
   6   7   3       74.99       82.93      0.61 o
   7   7   3       20.71       22.39      0.34 o
   8   7   3       46.24       44.49      0.43 o
   9   7   3        9.98       13.60      0.32 o
  10   7   3        5.31        2.97      2.72 o
  11   7   3        0.54        0.32      0.45 o
  -8   8   3        1.28        1.16      0.47 o
  -7   8   3        8.28        6.66      1.21 o
  -6   8   3        3.88        4.42      0.57 o
  -5   8   3        2.83        3.14      0.33 o
  -4   8   3        1.83        1.76      0.34 o
  -3   8   3       80.00       86.80      0.89 o
  -2   8   3       48.48       49.53      0.58 o
  -1   8   3       32.13       32.75      0.46 o
   0   8   3      424.37      446.92      3.05 o
   1   8   3      127.75      124.57      1.05 o
   2   8   3     1348.68     1378.13     10.92 o
   3   8   3      478.79      498.13      3.34 o
   4   8   3        9.04       11.20      0.54 o
   5   8   3       19.90       24.95      0.41 o
   6   8   3       16.20       15.92      0.29 o
   7   8   3       15.53       13.04      0.23 o
   8   8   3        5.68        5.79      0.35 o
   9   8   3        0.16        0.06      0.15 o
  10   8   3        0.83       -0.19      0.33 o
  -7   9   3       51.70       48.35      0.93 o
  -6   9   3        3.53        1.24      0.92 o
  -5   9   3        0.40        0.35      0.33 o
  -4   9   3       22.89       26.19      0.74 o
  -3   9   3       32.80       37.26      0.61 o
  -2   9   3        0.01        0.40      0.22 o
  -1   9   3        0.95        0.69      0.25 o
   0   9   3        0.08        0.38      0.22 o
   1   9   3        6.41        8.24      0.40 o
   2   9   3       27.48       28.05      0.45 o
   3   9   3       18.16       21.87      0.50 o
   4   9   3        7.26        9.12      0.61 o
   5   9   3        6.18        6.92      0.29 o
   6   9   3        1.24        0.95      0.16 o
   7   9   3        0.20        0.40      0.15 o
   8   9   3        2.57        1.71      0.47 o
   9   9   3        3.34        1.11      0.98 o
  -5  10   3        0.37        0.19      0.31 o
  -4  10   3        0.10       -0.11      0.26 o
  -3  10   3        7.24        6.53      0.39 o
  -2  10   3       41.94       44.83      0.65 o
  -1  10   3        2.10        2.00      0.32 o
   0  10   3        0.34        0.30      0.28 o
   1  10   3       11.97       11.77      0.36 o
   2  10   3        2.47        1.90      0.24 o
   3  10   3       22.97       21.37      0.43 o
   4  10   3       31.63       29.73      0.46 o
   5  10   3        0.17        0.12      0.19 o
   6  10   3        0.04        0.18      0.15 o
   7  10   3        0.52        0.69      0.20 o
   8  10   3        0.55        0.66      0.64 o
  -4  11   3        0.35        0.22      0.31 o
  -3  11   3       53.82       60.51      0.85 o
  -2  11   3        5.54        6.67      0.78 o
  -1  11   3        0.79        0.55      0.27 o
   0  11   3        1.18        0.92      0.29 o
   1  11   3        7.62        7.96      0.50 o
   2  11   3       29.47       31.30      0.49 o
   3  11   3        6.66        4.79      0.46 o
   4  11   3        7.71        8.56      0.38 o
   5  11   3       18.53       20.48      0.32 o
   6  11   3       39.73       48.51      0.55 o
   7  11   3        5.38        3.41      0.49 o
  -1  12   3       19.57       20.20      0.75 o
   0  12   3        2.79        3.00      0.71 o
   1  12   3        7.32        7.93      0.54 o
   2  12   3        0.60        0.27      0.28 o
   3  12   3        3.53        2.99      0.24 o
   4  12   3        5.26        6.97      0.63 o
   5  12   3       41.09       47.69      0.54 o
  -2 -12   4       30.61       30.96      1.27 o
  -1 -12   4        8.38       10.00      0.41 o
  -6 -11   4        3.99        5.27      0.89 o
  -5 -11   4        2.93        3.74      0.67 o
  -4 -11   4        1.38        1.17      0.57 o
  -3 -11   4      110.21       98.77      5.24 o
  -2 -11   4       14.12       16.62      0.38 o
  -1 -11   4        1.80        1.65      0.29 o
   0 -11   4       37.28       37.14      0.63 o
   1 -11   4        4.38        5.61      0.62 o
   2 -11   4       13.31       12.60      0.50 o
   3 -11   4        1.98        1.16      0.69 o
  -7 -10   4        0.02        0.17      0.48 o
  -6 -10   4       14.71       13.03      1.80 o
  -5 -10   4       33.51       35.00      1.05 o
  -4 -10   4       17.03       18.83      0.84 o
  -3 -10   4      129.41      135.68      1.11 o
  -2 -10   4        8.80        8.72      0.36 o
  -1 -10   4        3.95        3.68      0.34 o
   0 -10   4       20.04       19.51      0.62 o
   1 -10   4        0.49        0.52      0.25 o
   2 -10   4       22.64       24.74      0.67 o
   3 -10   4        2.65        1.54      0.58 o
   4 -10   4       12.11       11.68      0.53 o
   5 -10   4        1.85        0.38      0.36 o
  -9  -9   4       25.22       29.97      1.15 o
  -8  -9   4        0.16       -0.23      0.85 o
  -7  -9   4        1.10        1.95      0.57 o
  -6  -9   4       17.78       19.91      0.85 o
  -5  -9   4        4.42        6.44      0.64 o
  -4  -9   4        9.25        8.75      0.24 o
  -3  -9   4        9.66        9.12      0.19 o
  -2  -9   4       20.70       19.96      0.36 o
  -1  -9   4       96.54       96.96      0.81 o
   0  -9   4        2.06        2.87      0.26 o
   1  -9   4       16.45       16.07      0.50 o
   2  -9   4        2.08        2.74      0.31 o
   3  -9   4       26.58       25.90      0.84 o
   4  -9   4       18.57       18.63      0.55 o
   5  -9   4       18.18       19.16      0.66 o
   6  -9   4        0.00        0.11      0.41 o
  -9  -8   4        7.14        9.41      1.36 o
  -8  -8   4        6.28        5.83      0.66 o
  -7  -8   4       30.29       31.43      1.14 o
  -6  -8   4       10.31        9.55      0.67 o
  -5  -8   4       86.03       87.34      1.64 o
  -4  -8   4       31.04       30.48      0.26 o
  -3  -8   4       85.59       88.73      0.74 o
  -2  -8   4        1.40        0.61      0.17 o
  -1  -8   4        0.43        0.72      0.22 o
   0  -8   4      120.76      118.56      1.20 o
   1  -8   4       33.59       34.21      0.51 o
   2  -8   4       19.07       18.93      0.60 o
   3  -8   4        5.75        5.05      0.41 o
   4  -8   4        6.22        7.58      0.43 o
   5  -8   4        8.64        7.87      0.50 o
   6  -8   4        0.08        0.23      0.32 o
   7  -8   4       18.06       19.14      0.81 o
 -10  -7   4        7.93        9.16      0.79 o
  -9  -7   4        0.42        0.39      0.61 o
  -8  -7   4        4.05        5.34      0.76 o
  -7  -7   4        0.99        1.56      0.59 o
  -6  -7   4      212.65      210.92      3.73 o
  -5  -7   4       23.84       24.09      0.96 o
  -4  -7   4       20.54       24.24      0.27 o
  -3  -7   4       21.09       21.72      0.27 o
  -2  -7   4       23.52       21.53      0.40 o
  -1  -7   4      124.66      133.19      1.08 o
   0  -7   4        6.40        5.29      0.27 o
   1  -7   4       19.82       19.28      0.48 o
   2  -7   4       14.22       14.48      0.49 o
   3  -7   4       43.42       43.32      0.90 o
   4  -7   4       10.49        8.88      0.47 o
   5  -7   4       11.72       11.73      0.58 o
   6  -7   4        0.00        0.03      0.32 o
   7  -7   4       12.08       13.23      0.61 o
   8  -7   4       15.02       16.37      2.49 o
 -11  -6   4        3.06        3.41      0.86 o
 -10  -6   4       15.22       12.97      0.82 o
  -9  -6   4       11.80       11.59      0.74 o
  -8  -6   4       39.35       36.50      1.57 o
  -7  -6   4        1.83        2.15      0.48 o
  -6  -6   4      261.16      252.35      3.21 o
  -5  -6   4      149.13      154.33      1.82 o
  -4  -6   4       32.21       31.56      0.94 o
  -3  -6   4       21.03       22.36      0.28 o
  -2  -6   4        0.21        0.56      0.18 o
  -1  -6   4       40.54       49.00      0.56 o
   0  -6   4      168.59      160.54      1.15 o
   1  -6   4       41.98       43.38      0.50 o
   2  -6   4        2.68        1.32      0.26 o
   3  -6   4      364.22      381.05      3.39 o
   4  -6   4       28.37       26.96      0.61 o
   5  -6   4       22.13       23.28      0.55 o
   6  -6   4      141.74      140.17      1.53 o
   7  -6   4       16.99       19.60      0.72 o
   8  -6   4       23.65       23.85      0.72 o
   9  -6   4        0.47        0.20      0.34 o
 -11  -5   4        3.08        3.37      0.83 o
 -10  -5   4        6.46        6.38      1.09 o
  -9  -5   4       10.83       12.10      0.85 o
  -8  -5   4       41.92       45.93      1.05 o
  -7  -5   4      197.73      188.60      2.37 o
  -6  -5   4      203.64      204.17      2.31 o
  -5  -5   4        1.30        1.63      0.48 o
  -4  -5   4       57.78       68.31      1.10 o
  -3  -5   4       11.03       11.15      0.41 o
  -2  -5   4        8.57       10.76      0.26 o
  -1  -5   4       11.29       10.01      0.21 o
   0  -5   4       15.29       16.42      0.38 o
   1  -5   4       54.48       51.50      0.55 o
   2  -5   4      494.69      573.73      3.86 o
   3  -5   4      217.32      216.55      2.90 o
   4  -5   4      819.99      843.45      6.56 o
   5  -5   4       25.72       24.78      0.58 o
   6  -5   4       45.70       48.87      0.78 o
   7  -5   4        0.48        0.72      0.34 o
   8  -5   4       39.57       36.72      0.98 o
   9  -5   4        8.88        8.57      0.56 o
  10  -5   4       11.72       11.89      0.71 o
 -11  -4   4       78.46       81.03      1.56 o
 -10  -4   4       33.02       33.66      1.06 o
  -9  -4   4       22.16       22.80      1.35 o
  -8  -4   4       40.94       37.42      1.06 o
  -7  -4   4       52.09       61.10      1.54 o
  -6  -4   4      556.60      585.33      6.27 o
  -5  -4   4       33.71       39.38      0.71 o
  -4  -4   4       21.89       17.21      0.17 o
  -3  -4   4        3.04        3.19      0.14 o
  -2  -4   4       56.65       45.54      0.47 o
  -1  -4   4       27.57       32.73      0.41 o
   0  -4   4        9.05       13.34      0.28 o
   1  -4   4      342.02      340.92      2.37 o
   2  -4   4      220.71      241.85      1.72 o
   3  -4   4      907.26      966.74      7.17 o
   4  -4   4       26.61       27.71      0.49 o
   5  -4   4      394.62      392.64      2.78 o
   6  -4   4       40.66       39.96      0.77 o
   7  -4   4       48.36       46.37      0.85 o
   8  -4   4        2.85        2.72      0.36 o
   9  -4   4       70.19       69.83      1.00 o
  10  -4   4        8.24       10.70      0.58 o
 -11  -3   4        0.38        1.03      0.55 o
 -10  -3   4       12.05       11.72      0.87 o
  -9  -3   4       19.09       18.82      0.24 o
  -8  -3   4       24.63       28.57      0.30 o
  -7  -3   4      391.88      391.28      3.01 o
  -6  -3   4       33.80       32.43      0.27 o
  -5  -3   4      112.83      103.96      0.78 o
  -4  -3   4        6.32        4.52      0.31 o
  -3  -3   4      636.52      660.24      9.28 o
  -2  -3   4       44.02       45.17      0.41 o
  -1  -3   4      130.66      121.98      0.74 o
   0  -3   4        5.48        2.10      0.25 o
   1  -3   4     1178.44     1237.71      8.85 o
   2  -3   4      606.62      626.00      4.17 o
   3  -3   4      571.64      603.81      4.18 o
   4  -3   4       20.75       21.51      0.37 o
   5  -3   4       11.70       10.00      0.38 o
   6  -3   4       75.66       73.01      0.93 o
   7  -3   4      310.53      314.46      2.60 o
   8  -3   4        5.42        6.16      0.47 o
   9  -3   4       32.65       33.73      0.64 o
  10  -3   4       20.74       24.86      0.69 o
  11  -3   4       11.90        7.03      0.51 o
 -11  -2   4        5.05        8.22      0.72 o
 -10  -2   4        2.23        1.56      0.21 o
  -9  -2   4        0.15        0.10      0.12 o
  -8  -2   4      119.90      118.75      0.78 o
  -7  -2   4      481.68      474.04      4.63 o
  -6  -2   4      208.67      230.39      2.40 o
  -5  -2   4       19.51       20.93      0.20 o
  -4  -2   4        9.60        6.32      0.20 o
  -3  -2   4      797.36      868.27      7.52 o
  -2  -2   4      134.20      144.72      0.80 o
  -1  -2   4      104.67       99.48      0.65 o
   0  -2   4      144.48      141.37      0.90 o
   1  -2   4     2403.22     2453.45     20.21 o
   2  -2   4      708.42      731.01      4.90 o
   3  -2   4       88.82       80.70      0.64 o
   4  -2   4       48.29       51.91      0.53 o
   5  -2   4       21.31       25.21      0.40 o
   6  -2   4      210.83      196.52      1.67 o
   7  -2   4      234.09      233.62      1.74 o
   8  -2   4       28.81       30.79      0.67 o
   9  -2   4        4.42        7.66      0.44 o
  10  -2   4       88.40       92.87      1.12 o
  11  -2   4       21.60       23.00      0.68 o
 -11  -1   4       17.74       22.19      0.33 o
 -10  -1   4       12.13       11.52      0.45 o
  -9  -1   4       43.60       44.35      0.54 o
  -8  -1   4        0.14        0.41      0.15 o
  -7  -1   4      317.57      327.87      6.12 o
  -6  -1   4      354.59      342.15      2.26 o
  -5  -1   4       14.54       13.02      0.27 o
  -4  -1   4       22.06       21.98      0.34 o
  -3  -1   4      639.94      667.52      4.27 o
  -2  -1   4     2201.01     2218.51     17.57 o
  -1  -1   4      315.60      297.14      1.74 o
   0  -1   4       54.38       51.49      0.43 o
   1  -1   4       95.78       90.69      0.68 o
   2  -1   4       61.09       68.59      0.53 o
   3  -1   4     1264.36     1272.96      9.13 o
   4  -1   4      108.12      102.35      0.73 o
   5  -1   4      126.80      111.84      1.80 o
   6  -1   4      590.46      590.31      4.15 o
   7  -1   4       19.57       18.89      0.42 o
   8  -1   4        1.87        1.77      0.34 o
   9  -1   4       21.59       20.69      0.59 o
  10  -1   4        9.53        9.85      0.52 o
  11  -1   4       24.77       27.76      0.84 o
 -11   0   4       26.69       27.69      0.49 o
 -10   0   4       22.25       20.84      0.53 o
  -9   0   4      139.63      132.42      1.15 o
  -8   0   4      173.54      152.56      1.16 o
  -7   0   4      198.15      197.81      1.42 o
  -6   0   4        1.19        0.42      0.18 o
  -5   0   4     1059.92     1074.37      7.73 o
  -4   0   4      637.38      672.25      4.37 o
  -3   0   4       33.24       37.75      0.33 o
  -2   0   4      325.05      339.79      2.22 o
  -1   0   4      828.51      791.95      4.95 o
   0   0   4       62.88       56.06      0.43 o
   1   0   4     1204.11     1139.01      7.78 o
   2   0   4       81.01       88.73      0.61 o
   3   0   4        1.98        1.65      0.19 o
   4   0   4       11.56       23.61      0.31 o
   5   0   4       33.62       32.49      0.38 o
   6   0   4      293.73      309.54      2.13 o
   7   0   4        2.93        3.47      0.27 o
   8   0   4       15.31       13.69      0.38 o
   9   0   4       33.62       36.29      0.65 o
  10   0   4        3.28        2.43      0.37 o
  11   0   4        2.92        2.30      0.39 o
 -11   1   4       28.28       30.90      0.57 o
 -10   1   4        2.17        2.05      0.29 o
  -9   1   4        0.53        0.14      0.19 o
  -8   1   4        2.53        3.52      0.27 o
  -7   1   4      753.35      770.99     16.14 o
  -6   1   4        5.90        4.07      0.29 o
  -5   1   4      110.89      101.69      2.12 o
  -4   1   4      219.87      242.74      2.07 o
  -3   1   4     1075.68     1114.11      7.72 o
  -2   1   4        6.45        5.90      0.41 o
  -1   1   4      387.27      409.60      6.81 o
   0   1   4      547.41      576.72      9.91 o
   1   1   4       24.50       28.02      0.37 o
   2   1   4       75.17       75.28      0.75 o
   3   1   4        8.47        5.14      0.26 o
   4   1   4      375.05      408.85      2.56 o
   5   1   4      151.95      172.03      1.08 o
   6   1   4       70.24       77.93      0.73 o
   7   1   4       36.42       36.68      0.56 o
   8   1   4       12.54       12.23      0.37 o
   9   1   4        8.76       10.34      0.42 o
  10   1   4       42.89       45.27      0.66 o
  11   1   4        0.82        0.52      0.26 o
 -11   2   4        6.65        5.97      0.34 o
 -10   2   4        3.96        3.87      0.32 o
  -9   2   4       35.14       34.68      0.66 o
  -8   2   4       91.80       86.21      0.86 o
  -7   2   4      270.70      276.13      2.11 o
  -6   2   4       73.96       73.71      0.70 o
  -5   2   4       10.99        7.75      0.28 o
  -4   2   4       13.34       22.14      0.40 o
  -3   2   4        0.82        0.77      0.16 o
  -2   2   4       80.31       76.63      0.54 o
  -1   2   4      202.42      190.12      1.13 o
   0   2   4     1576.74     1573.49     23.47 o
   1   2   4      154.00      170.96      1.58 o
   2   2   4       10.80       11.93      0.20 o
   3   2   4        6.55        4.48      0.22 o
   4   2   4      135.33      131.51      0.95 o
   5   2   4      277.81      276.27      1.87 o
   6   2   4       57.24       56.10      0.53 o
   7   2   4      157.22      164.00      1.15 o
   8   2   4        5.87        5.27      0.29 o
   9   2   4        0.62        1.04      0.25 o
  10   2   4       44.57       45.15      0.57 o
  11   2   4        7.42        7.54      1.49 o
  12   2   4        5.92        5.99      0.46 o
 -11   3   4        0.17        0.04      0.25 o
 -10   3   4        0.98        1.10      0.41 o
  -9   3   4       35.43       33.77      0.61 o
  -8   3   4        6.80        6.63      0.41 o
  -7   3   4      157.43      155.36      1.62 o
  -6   3   4      138.13      131.43      1.08 o
  -5   3   4       63.49       64.10      0.63 o
  -4   3   4       93.49       85.97      1.48 o
  -3   3   4       83.86       89.26      0.76 o
  -2   3   4      868.11      873.04     13.83 o
  -1   3   4      669.23      716.93      4.57 o
   0   3   4      502.40      527.10      8.99 o
   1   3   4      247.72      264.72      3.65 o
   2   3   4      267.52      300.63      2.50 o
   3   3   4        1.19        2.97      0.14 o
   4   3   4       25.77       30.08      0.32 o
   5   3   4       11.93       13.70      0.28 o
   6   3   4       53.66       50.19      0.49 o
   7   3   4        6.78        7.84      0.36 o
   8   3   4       50.82       54.02      0.58 o
   9   3   4      178.19      190.03      1.54 o
  10   3   4       97.84       92.38      0.94 o
  11   3   4        0.02        0.07      0.17 o
 -10   4   4       15.15       16.32      0.89 o
  -9   4   4       22.98       17.26      0.57 o
  -8   4   4        0.11        0.02      0.21 o
  -7   4   4       12.68       13.24      0.47 o
  -6   4   4       14.67       15.68      0.56 o
  -5   4   4      315.21      312.26      2.21 o
  -4   4   4       21.28       21.63      0.83 o
  -3   4   4       21.85       23.35      0.34 o
  -2   4   4        0.46        2.18      0.24 o
  -1   4   4        0.86        3.18      0.18 o
   0   4   4      831.90      970.91      9.44 o
   1   4   4       59.45       69.68      0.42 o
   2   4   4       37.56       40.76      0.37 o
   3   4   4       50.59       49.61      0.41 o
   4   4   4        4.27        1.84      0.16 o
   5   4   4        2.97        1.08      0.33 o
   6   4   4        4.50        8.83      0.33 o
   7   4   4        3.67        4.72      0.24 o
   8   4   4       33.04       28.50      0.48 o
   9   4   4       46.21       41.26      0.62 o
  10   4   4       15.11       13.02      0.60 o
  11   4   4        9.96        9.43      0.37 o
 -10   5   4        0.14        0.24      0.31 o
  -9   5   4        1.54        1.48      0.48 o
  -8   5   4        0.61        0.74      0.30 o
  -7   5   4      115.09      117.17      1.12 o
  -6   5   4      207.03      205.89      2.05 o
  -5   5   4      341.31      346.02      2.44 o
  -4   5   4       54.53       51.53      0.58 o
  -3   5   4        2.29        1.58      0.29 o
  -2   5   4       87.21       93.81      0.77 o
  -1   5   4      195.40      213.55      3.17 o
   0   5   4      184.79      195.85      1.23 o
   1   5   4       21.11       25.00      0.28 o
   2   5   4        0.64       -0.03      0.13 o
   3   5   4      323.95      329.87      2.05 o
   4   5   4      289.20      294.66      1.94 o
   5   5   4       14.98       14.38      0.35 o
   6   5   4        6.05        4.97      0.20 o
   7   5   4        1.70        1.34      0.21 o
   8   5   4       86.11       69.08      1.29 o
   9   5   4       77.27       76.40      0.83 o
  10   5   4        9.05        8.67      0.47 o
  11   5   4        9.34        8.98      0.54 o
  -9   6   4        2.44        2.13      0.64 o
  -8   6   4        1.95        1.46      0.45 o
  -7   6   4        0.03        0.17      0.29 o
  -6   6   4       49.44       49.48      0.79 o
  -5   6   4      154.63      153.04      1.24 o
  -4   6   4       51.11       51.84      0.65 o
  -3   6   4       76.68       73.42      0.87 o
  -2   6   4        1.07        1.29      0.26 o
  -1   6   4      203.26      193.93      1.35 o
   0   6   4       46.21       44.57      0.96 o
   1   6   4        3.96        3.49      0.20 o
   2   6   4       54.94       63.71      0.69 o
   3   6   4      576.80      566.17      3.63 o
   4   6   4        8.80       11.85      0.26 o
   5   6   4       53.47       58.95      0.52 o
   6   6   4       59.93       52.77      0.67 o
   7   6   4       13.37       15.44      0.38 o
   8   6   4       11.49        8.09      0.97 o
   9   6   4        0.68        1.26      0.20 o
  10   6   4       28.36       30.58      0.52 o
  11   6   4       10.34        8.49      0.35 o
  -8   7   4        5.45        5.73      0.54 o
  -7   7   4       29.03       30.47      0.71 o
  -6   7   4        6.35        5.52      0.39 o
  -5   7   4      130.69      129.94      1.43 o
  -4   7   4       20.23       17.24      0.40 o
  -3   7   4       94.21       92.98      0.88 o
  -2   7   4      168.31      169.88      1.22 o
  -1   7   4       77.37       76.04      0.78 o
   0   7   4        0.34        0.20      0.21 o
   1   7   4      172.09      175.13      1.25 o
   2   7   4      305.18      291.34      2.94 o
   3   7   4       22.44       21.56      0.38 o
   4   7   4       91.92      103.39      0.78 o
   5   7   4       18.79       18.42      0.31 o
   6   7   4        0.82        1.46      0.23 o
   7   7   4       14.29       15.84      0.38 o
   8   7   4       15.52       10.84      0.29 o
   9   7   4       73.12       71.02      1.42 o
  10   7   4        6.45        8.23      0.54 o
  -7   8   4        0.17        0.45      0.34 o
  -6   8   4       78.99       83.73      1.02 o
  -5   8   4       39.07       38.12      0.63 o
  -4   8   4        2.65        2.96      0.33 o
  -3   8   4       14.60       13.71      0.45 o
  -2   8   4       98.40       89.89      1.79 o
  -1   8   4      143.16      135.60      1.19 o
   0   8   4      368.54      383.18      2.67 o
   1   8   4       29.95       27.40      0.40 o
   2   8   4      238.42      221.20      2.09 o
   3   8   4      279.39      281.28      1.86 o
   4   8   4       69.91       62.64      0.57 o
   5   8   4        1.85        1.48      0.21 o
   6   8   4       38.40       39.70      0.52 o
   7   8   4        1.38        0.95      0.20 o
   8   8   4        9.64        8.50      0.24 o
   9   8   4        2.26        3.10      0.45 o
  10   8   4       12.58       15.29      0.70 o
  -6   9   4        0.30       -0.01      0.26 o
  -5   9   4        0.00        0.15      0.28 o
  -4   9   4        0.63        0.62      0.29 o
  -3   9   4        1.39        0.95      0.24 o
  -2   9   4       20.83       21.50      0.61 o
  -1   9   4      215.62      217.38      1.76 o
   0   9   4       65.65       61.26      0.77 o
   1   9   4      139.03      129.84      1.19 o
   2   9   4      105.16      107.19      1.03 o
   3   9   4      112.19      121.69      1.19 o
   4   9   4        0.38        0.38      0.19 o
   5   9   4        0.54        0.16      0.14 o
   6   9   4        4.97        2.82      0.23 o
   7   9   4        2.37        0.77      0.17 o
   8   9   4        0.74        0.95      0.23 o
   9   9   4       13.46       14.91      1.32 o
  -5  10   4        0.99        0.66      0.53 o
  -4  10   4        5.12        5.82      0.48 o
  -3  10   4       38.18       35.64      0.60 o
  -2  10   4        9.85       10.35      0.49 o
  -1  10   4        2.39        2.28      0.27 o
   0  10   4        0.07       -0.06      0.17 o
   1  10   4      118.13      117.69      1.23 o
   2  10   4        1.45        0.52      0.21 o
   3  10   4       65.02       65.04      1.01 o
   4  10   4       69.47       75.23      0.80 o
   5  10   4       11.49       12.24      0.33 o
   6  10   4       26.57       26.20      0.56 o
   7  10   4       32.66       35.52      0.43 o
   8  10   4        1.92        1.81      1.19 o
  -3  11   4       22.10       21.58      0.65 o
  -2  11   4       53.16       52.69      0.85 o
  -1  11   4       10.80       12.60      0.37 o
   0  11   4        0.14        0.32      0.31 o
   1  11   4        0.07        0.16      0.18 o
   2  11   4       28.19       26.09      0.42 o
   3  11   4        9.79        9.29      0.70 o
   4  11   4       48.45       54.82      0.59 o
   5  11   4        2.19        2.98      0.25 o
   6  11   4        3.50        3.28      0.30 o
   0  12   4        0.92        1.22      0.33 o
   1  12   4       31.10       34.82      0.64 o
   2  12   4        0.69        0.15      0.23 o
   3  12   4        6.95        6.02      0.35 o
   4  12   4       12.36       13.23      0.44 o
  -5 -11   5        5.31        5.45      0.92 o
  -4 -11   5       16.51       16.41      0.92 o
  -3 -11   5        0.51        0.24      0.61 o
  -2 -11   5        8.90        9.65      0.33 o
  -1 -11   5       17.25       15.61      0.38 o
   0 -11   5        2.54        2.13      0.32 o
   1 -11   5       53.22       51.13      0.80 o
   2 -11   5       31.49       30.11      0.75 o
  -7 -10   5        8.73        7.55      0.97 o
  -6 -10   5       13.98       13.55      1.05 o
  -5 -10   5        1.14        0.96      0.67 o
  -4 -10   5       17.19       16.18      1.02 o
  -3 -10   5       31.72       28.11      1.06 o
  -2 -10   5      149.02      152.40      1.28 o
  -1 -10   5       23.20       23.77      0.46 o
   0 -10   5       11.39       11.23      0.56 o
   1 -10   5       11.79       14.15      0.45 o
   2 -10   5        1.96        1.93      0.49 o
   3 -10   5        1.77        3.08      0.52 o
   4 -10   5       12.42       13.19      0.68 o
  -8  -9   5       16.26       14.71      1.31 o
  -7  -9   5       19.19       21.56      1.14 o
  -6  -9   5        2.00        1.52      0.54 o
  -5  -9   5       32.97       32.35      1.19 o
  -4  -9   5        0.05        0.12      0.10 o
  -3  -9   5       22.74       24.80      0.33 o
  -2  -9   5      396.22      414.78      2.93 o
  -1  -9   5        1.19        1.64      0.27 o
   0  -9   5      109.09      112.93      1.04 o
   1  -9   5       47.69       49.28      0.81 o
   2  -9   5        3.18        2.40      0.36 o
   3  -9   5       30.65       33.84      0.67 o
   4  -9   5        0.04       -0.31      0.31 o
   5  -9   5        9.52       10.63      0.67 o
   6  -9   5        5.16        3.49      1.06 o
  -9  -8   5        0.41        0.47      0.66 o
  -8  -8   5        3.15        3.07      0.75 o
  -7  -8   5       10.11        9.69      0.72 o
  -6  -8   5        1.53        1.57      0.52 o
  -5  -8   5        8.28        9.51      0.69 o
  -4  -8   5        0.16        0.15      0.15 o
  -3  -8   5       78.54       83.03      0.82 o
  -2  -8   5       79.98       79.54      0.71 o
  -1  -8   5      120.84      116.08      1.58 o
   0  -8   5        1.13        1.12      0.26 o
   1  -8   5        0.81        0.26      0.23 o
   2  -8   5       24.85       24.73      0.60 o
   3  -8   5        0.15        0.25      0.29 o
   4  -8   5        0.05        0.68      0.30 o
   5  -8   5        6.44        5.55      0.48 o
   6  -8   5        4.86        5.70      0.67 o
   7  -8   5        0.15        0.52      0.38 o
 -10  -7   5        9.21       10.62      1.19 o
  -9  -7   5        7.58        8.70      0.74 o
  -8  -7   5        7.87        7.02      1.15 o
  -7  -7   5        0.01        0.31      0.42 o
  -6  -7   5        2.76        4.49      0.58 o
  -5  -7   5      141.08      147.85      1.91 o
  -4  -7   5        1.41        2.32      0.27 o
  -3  -7   5       65.10       63.88      0.86 o
  -2  -7   5        7.27        7.61      0.50 o
  -1  -7   5        0.37        0.22      0.16 o
   0  -7   5      124.86      130.29      1.13 o
   1  -7   5       53.44       50.26      0.63 o
   2  -7   5       14.51       15.52      0.50 o
   3  -7   5      105.93      101.12      1.20 o
   4  -7   5      157.62      159.18      1.48 o
   5  -7   5        4.95        5.53      0.65 o
   6  -7   5        0.22       -0.34      0.38 o
   7  -7   5        0.16        0.29      0.33 o
   8  -7   5        0.88        0.71      0.43 o
 -10  -6   5       61.15       65.26      1.70 o
  -9  -6   5        5.32        5.14      0.64 o
  -8  -6   5        4.22        5.76      0.73 o
  -7  -6   5        1.79        1.30      0.45 o
  -6  -6   5      411.63      413.36      4.82 o
  -5  -6   5      263.23      257.35      2.80 o
  -4  -6   5       19.70       18.70      0.19 o
  -3  -6   5       54.46       50.01      0.47 o
  -2  -6   5        0.01        0.12      0.15 o
  -1  -6   5        5.55        4.34      0.24 o
   0  -6   5        1.08        0.58      0.21 o
   1  -6   5      183.12      178.76      1.45 o
   2  -6   5      326.44      334.98      2.47 o
   3  -6   5      653.21      657.76      4.82 o
   4  -6   5      319.78      318.69      2.51 o
   5  -6   5        0.02       -0.22      0.29 o
   6  -6   5        0.83        1.18      0.33 o
   7  -6   5       33.05       33.31      0.75 o
   8  -6   5        0.70        1.02      0.45 o
   9  -6   5        0.05       -0.17      0.34 o
 -11  -5   5        0.75        0.18      0.50 o
 -10  -5   5        2.02        2.81      0.60 o
  -9  -5   5        0.29       -0.26      0.74 o
  -8  -5   5       31.19       30.28      0.85 o
  -7  -5   5       41.79       49.19      1.18 o
  -6  -5   5       61.67       63.65      1.31 o
  -5  -5   5        0.52        0.82      0.67 o
  -4  -5   5        2.21        2.05      0.12 o
  -3  -5   5        5.90        8.03      0.27 o
  -2  -5   5       99.19       95.49      0.69 o
  -1  -5   5       33.73       35.50      0.43 o
   0  -5   5       42.31       35.98      0.40 o
   1  -5   5        0.17        0.08      0.21 o
   2  -5   5       32.83       31.14      0.48 o
   3  -5   5     1517.25     1564.09     13.45 o
   4  -5   5      146.23      141.50      1.22 o
   5  -5   5        5.82        5.07      0.39 o
   6  -5   5        0.21        0.46      0.35 o
   7  -5   5       16.70       18.70      0.67 o
   8  -5   5        0.15        0.11      0.31 o
   9  -5   5        3.85        3.53      0.48 o
 -11  -4   5        4.67        3.50      0.67 o
 -10  -4   5       18.57       20.74      0.85 o
  -9  -4   5        3.26        3.58      0.66 o
  -8  -4   5       23.33       22.60      0.91 o
  -7  -4   5        0.82        0.70      0.37 o
  -6  -4   5       55.53       53.40      1.09 o
  -5  -4   5       99.28       99.43      1.07 o
  -4  -4   5       10.39       11.20      0.19 o
  -3  -4   5       88.99       91.89      1.02 o
  -2  -4   5       43.68       56.10      0.40 o
  -1  -4   5       24.55       24.03      0.30 o
   0  -4   5        1.22        1.91      0.21 o
   1  -4   5      285.47      265.72      1.74 o
   2  -4   5     1258.27     1302.56     11.72 o
   3  -4   5      138.87      149.03      1.20 o
   4  -4   5       79.67       71.09      0.80 o
   5  -4   5       61.11       59.57      0.77 o
   6  -4   5        0.60        0.94      0.28 o
   7  -4   5       14.12       13.88      0.57 o
   8  -4   5       19.20       20.35      0.59 o
   9  -4   5        1.76        1.91      0.40 o
  10  -4   5        1.51        1.37      0.38 o
 -11  -3   5       72.46       84.37      2.11 o
 -10  -3   5       16.65       14.88      0.79 o
  -9  -3   5        4.24        4.34      0.19 o
  -8  -3   5       26.33       23.90      0.50 o
  -7  -3   5        0.60        0.52      0.12 o
  -6  -3   5        3.18        3.40      0.15 o
  -5  -3   5        2.36        3.31      0.19 o
  -4  -3   5      128.63      124.69      0.83 o
  -3  -3   5       10.70        8.53      0.18 o
  -2  -3   5      275.88      311.53      3.28 o
  -1  -3   5       93.72      102.54      0.73 o
   0  -3   5      276.33      267.13      2.57 o
   1  -3   5      119.27      126.21      0.83 o
   2  -3   5       18.34       24.49      0.38 o
   3  -3   5       15.43       17.26      0.48 o
   4  -3   5       36.63       36.55      0.48 o
   5  -3   5       20.46       21.80      0.50 o
   6  -3   5      218.50      207.82      1.80 o
   7  -3   5       78.44       84.11      1.83 o
   8  -3   5       18.39       18.78      0.54 o
   9  -3   5        0.97        1.24      0.33 o
  10  -3   5        0.07       -0.23      0.38 o
 -11  -2   5        1.59        3.71      0.93 o
 -10  -2   5       12.43       10.97      0.28 o
  -9  -2   5       12.72       11.34      0.33 o
  -8  -2   5       63.03       70.28      0.91 o
  -7  -2   5       33.96       24.69      0.40 o
  -6  -2   5        0.07       -0.02      0.14 o
  -5  -2   5       87.08       87.18      0.56 o
  -4  -2   5        9.98        8.23      0.17 o
  -3  -2   5      188.99      181.74      1.13 o
  -2  -2   5      483.45      503.86      3.04 o
  -1  -2   5      264.66      297.83      1.80 o
   0  -2   5        3.47        7.25      0.24 o
   1  -2   5        4.89       12.87      0.28 o
   2  -2   5      152.71      164.20      1.48 o
   3  -2   5      338.10      375.90      2.42 o
   4  -2   5       21.82       23.76      0.40 o
   5  -2   5      265.03      258.84      1.84 o
   6  -2   5      398.67      397.09      3.16 o
   7  -2   5      315.12      314.99      2.44 o
   8  -2   5      130.95      129.87      1.25 o
   9  -2   5        5.48        4.80      0.41 o
  10  -2   5       17.09       18.20      0.58 o
  11  -2   5       10.28       11.69      0.64 o
 -11  -1   5       39.75       43.45      1.00 o
 -10  -1   5       45.72       44.53      0.74 o
  -9  -1   5        1.22        1.68      0.21 o
  -8  -1   5        0.65        0.28      0.17 o
  -7  -1   5      109.21      105.06      0.86 o
  -6  -1   5       18.27       20.58      0.29 o
  -5  -1   5       13.47       12.52      0.23 o
  -4  -1   5        7.33        4.02      0.17 o
  -3  -1   5      607.35      680.16      4.33 o
  -2  -1   5      375.92      405.37      2.46 o
  -1  -1   5       83.69       74.66      0.54 o
   0  -1   5      458.79      467.31      3.13 o
   1  -1   5       72.79       81.23      0.62 o
   2  -1   5     1313.19     1355.70     17.39 o
   3  -1   5        9.51       11.89      0.30 o
   4  -1   5        4.22        4.37      0.22 o
   5  -1   5       82.27       76.57      0.77 o
   6  -1   5       36.76       41.51      0.54 o
   7  -1   5       34.98       36.16      0.60 o
   8  -1   5       38.10       34.21      0.60 o
   9  -1   5        6.61        7.84      0.51 o
  10  -1   5       48.04       51.89      0.87 o
  11  -1   5        0.03       -0.36      0.42 o
 -11   0   5       12.08       11.11      0.38 o
 -10   0   5        4.97        5.52      0.31 o
  -9   0   5      102.52       99.23      0.80 o
  -8   0   5        4.30        3.87      0.26 o
  -7   0   5      589.02      559.46      6.11 o
  -6   0   5      191.88      198.14      1.33 o
  -5   0   5       61.29       69.48      0.63 o
  -4   0   5      123.21      118.79      0.85 o
  -3   0   5        0.63        0.88      0.15 o
  -2   0   5        2.01        2.92      0.15 o
  -1   0   5       57.53       58.81      0.52 o
   0   0   5       26.71       14.83      0.20 o
   1   0   5        3.36        2.57      0.12 o
   2   0   5      424.07      501.67      5.89 o
   3   0   5        5.75        6.30      0.28 o
   4   0   5       31.66       32.95      0.41 o
   5   0   5      218.36      235.84      1.58 o
   6   0   5      116.52      118.91      1.07 o
   7   0   5      141.89      143.29      1.13 o
   8   0   5       44.00       46.76      0.64 o
   9   0   5        0.80        0.79      0.30 o
  10   0   5       30.62       35.41      0.64 o
  11   0   5       21.94       26.25      0.67 o
 -11   1   5        1.75        2.00      0.33 o
 -10   1   5        7.14        7.57      0.31 o
  -9   1   5       10.84       11.31      0.47 o
  -8   1   5        2.19        0.51      0.21 o
  -7   1   5       79.77       81.15      0.82 o
  -6   1   5      290.29      296.93      2.09 o
  -5   1   5        6.84        5.89      0.26 o
  -4   1   5       56.63       61.11      0.87 o
  -3   1   5        2.06        1.88      0.15 o
  -2   1   5      504.76      526.96      4.11 o
  -1   1   5      429.17      454.68      6.19 o
   0   1   5       39.28       34.03      0.52 o
   1   1   5     1492.26     1520.25     10.84 o
   2   1   5      651.67      655.31      9.31 o
   3   1   5       65.12       65.61      0.48 o
   4   1   5        0.58        0.25      0.12 o
   5   1   5        8.86        6.35      0.26 o
   6   1   5      209.31      203.67      1.44 o
   7   1   5      254.91      252.81      7.35 o
   8   1   5        2.25        2.32      0.32 o
   9   1   5       31.50       27.42      0.51 o
  10   1   5       28.32       30.62      0.62 o
  11   1   5       12.21       13.24      0.52 o
 -11   2   5        3.17        4.09      0.48 o
 -10   2   5      107.69      105.37      1.92 o
  -9   2   5       12.29        9.91      0.44 o
  -8   2   5      245.65      232.04      2.84 o
  -7   2   5      219.40      222.16      1.65 o
  -6   2   5        9.38        9.74      0.33 o
  -5   2   5       80.74       81.84      0.82 o
  -4   2   5      184.66      188.52      1.41 o
  -3   2   5      160.78      149.97      0.89 o
  -2   2   5     1173.93     1223.10      8.57 o
  -1   2   5      248.71      273.74      1.88 o
   0   2   5      740.61      822.20      7.86 o
   1   2   5      360.21      382.04      3.41 o
   2   2   5        3.06        4.79      0.14 o
   3   2   5       14.77       14.90      0.32 o
   4   2   5       24.48       19.84      0.26 o
   5   2   5        5.42        5.60      0.45 o
   6   2   5        1.99        3.18      0.26 o
   7   2   5      539.81      549.71      3.90 o
   8   2   5       22.77       23.47      0.44 o
   9   2   5      106.25       99.74      3.83 o
  10   2   5       39.85       41.18      0.56 o
  11   2   5        0.94        0.64      0.30 o
 -10   3   5       71.20       68.99      0.87 o
  -9   3   5        0.03        0.06      0.21 o
  -8   3   5      145.06      146.00      1.26 o
  -7   3   5        4.92        4.30      0.29 o
  -6   3   5      197.56      201.08      1.50 o
  -5   3   5       28.04       30.04      0.46 o
  -4   3   5        4.10        1.80      0.20 o
  -3   3   5       46.40       56.73      0.47 o
  -2   3   5       73.40       69.37      0.49 o
  -1   3   5        2.19        7.02      0.16 o
   0   3   5       61.71       63.47     16.46 o
   1   3   5      250.94      269.89      2.98 o
   2   3   5        8.86        6.37      0.15 o
   3   3   5        4.27        2.49      0.11 o
   4   3   5       68.95       62.48      0.49 o
   5   3   5        3.11        3.04      0.25 o
   6   3   5        0.06        0.21      0.20 o
   7   3   5       61.97       52.12      0.56 o
   8   3   5       53.58       55.74      0.68 o
   9   3   5      105.30       94.24      1.03 o
  10   3   5        4.58        5.50      0.42 o
  11   3   5       14.60       13.96      0.41 o
 -10   4   5        1.50        1.60      0.50 o
  -9   4   5       20.52       20.48      0.48 o
  -8   4   5       30.13       29.07      0.51 o
  -7   4   5        7.13        7.96      0.42 o
  -6   4   5       86.63       87.67      0.87 o
  -5   4   5       42.40       38.52      0.53 o
  -4   4   5      366.05      363.95      2.64 o
  -3   4   5       56.08       60.95      0.53 o
  -2   4   5        0.03        0.21      0.18 o
  -1   4   5        0.30        0.41      0.11 o
   0   4   5      104.17       98.00      0.77 o
   1   4   5      224.51      256.57      1.45 o
   2   4   5       72.30       63.12      0.41 o
   3   4   5       75.91       70.57      0.61 o
   4   4   5        5.86        5.79      0.17 o
   5   4   5      172.90      175.15      1.10 o
   6   4   5       11.80       16.18      0.32 o
   7   4   5      103.67      110.31      0.86 o
   8   4   5      175.56      182.08      1.34 o
   9   4   5        1.24        1.43      0.30 o
  10   4   5        0.74        0.99      0.28 o
  11   4   5        2.85        2.20      0.40 o
  -9   5   5        5.76        6.86      0.51 o
  -8   5   5        0.49        0.70      0.26 o
  -7   5   5       25.50       24.80      0.59 o
  -6   5   5       13.85       11.80      0.45 o
  -5   5   5     1085.09     1142.03      8.98 o
  -4   5   5      249.15      259.42      1.77 o
  -3   5   5       67.50       65.12      0.68 o
  -2   5   5        2.11        2.50      0.16 o
  -1   5   5       16.55       15.34      0.29 o
   0   5   5        4.10        5.12      0.15 o
   1   5   5       54.38       58.58      0.44 o
   2   5   5       69.06       71.20      0.55 o
   3   5   5       55.39       57.40      0.41 o
   4   5   5      201.60      193.20      1.22 o
   5   5   5      174.05      149.97      1.08 o
   6   5   5       33.42       38.26      0.46 o
   7   5   5        0.71        0.33      0.17 o
   8   5   5       33.60       41.24      0.44 o
   9   5   5        9.85        8.82      0.43 o
  10   5   5       12.31       13.39      0.34 o
  11   5   5        0.75        0.90      0.24 o
  -9   6   5        0.69        0.31      0.41 o
  -8   6   5        0.00       -0.11      0.34 o
  -7   6   5       22.33       21.90      0.54 o
  -6   6   5        9.73        8.53      0.40 o
  -5   6   5      173.63      172.81      1.41 o
  -4   6   5      101.47      103.73      1.20 o
  -3   6   5       65.84       72.79      0.70 o
  -2   6   5       17.34       18.92      0.49 o
  -1   6   5        0.97        1.52      0.18 o
   0   6   5        0.01        0.08      0.12 o
   1   6   5       12.61       17.38      0.32 o
   2   6   5        0.01        0.23      0.12 o
   3   6   5       78.36       93.94      0.77 o
   4   6   5      999.86      998.74      7.12 o
   5   6   5        4.87        4.60      0.28 o
   6   6   5        0.32        0.31      0.15 o
   7   6   5       21.80       16.91      0.39 o
   8   6   5        0.21        0.16      0.16 o
   9   6   5        0.07        0.20      0.19 o
  10   6   5        3.53        4.60      0.60 o
  -8   7   5        3.12        2.05      0.56 o
  -7   7   5       17.59       18.40      0.58 o
  -6   7   5       86.47       84.40      0.98 o
  -5   7   5        7.86        9.17      0.36 o
  -4   7   5      113.24      110.98      1.07 o
  -3   7   5       31.16       33.57      0.59 o
  -2   7   5       75.35       73.17      0.87 o
  -1   7   5        2.46        2.33      0.22 o
   0   7   5        0.39        0.12      0.16 o
   1   7   5        0.32        0.78      0.22 o
   2   7   5        7.41        8.53      0.30 o
   3   7   5      439.30      428.28      2.90 o
   4   7   5      214.26      206.34      1.50 o
   5   7   5        0.47       -0.10      0.13 o
   6   7   5       50.59       48.23      0.51 o
   7   7   5        0.12        0.03      0.17 o
   8   7   5        0.01        0.12      0.16 o
   9   7   5       34.93       34.80      0.50 o
  10   7   5        3.12        2.33      0.57 o
  -7   8   5        6.96        6.12      1.12 o
  -6   8   5        0.41        0.36      0.38 o
  -5   8   5       14.08       15.74      0.57 o
  -4   8   5        4.68        4.68      0.33 o
  -3   8   5      103.15      108.93      1.00 o
  -2   8   5       69.74       70.33      1.33 o
  -1   8   5       25.95       22.47      0.37 o
   0   8   5       15.16       14.04      0.33 o
   1   8   5       10.00       10.38      0.34 o
   2   8   5        0.34        1.53      0.16 o
   3   8   5       79.36       78.34      0.71 o
   4   8   5        0.54        0.20      0.13 o
   5   8   5       21.23       19.20      0.29 o
   6   8   5        0.56        0.93      0.20 o
   7   8   5       55.09       45.76      0.47 o
   8   8   5        3.35        4.37      0.35 o
   9   8   5        0.03        0.08      0.14 o
  -6   9   5        0.04        0.21      0.25 o
  -5   9   5       25.09       25.45      0.51 o
  -4   9   5        0.40        0.20      0.26 o
  -3   9   5       24.18       23.12      0.57 o
  -2   9   5      109.23      101.25      0.91 o
  -1   9   5        0.80        0.15      0.17 o
   0   9   5        0.81        0.87      0.18 o
   1   9   5       11.18       13.88      0.59 o
   2   9   5       18.94       17.72      0.31 o
   3   9   5       64.73       58.90      0.65 o
   4   9   5        4.62        4.17      0.24 o
   5   9   5       38.84       40.09      0.49 o
   6   9   5       12.39       14.71      0.36 o
   7   9   5       12.96       12.77      0.49 o
   8   9   5        3.14        5.16      0.32 o
  -4  10   5        0.14        0.16      0.42 o
  -3  10   5        0.00       -0.09      0.23 o
  -2  10   5       17.49       17.66      0.47 o
  -1  10   5        5.01        5.09      0.29 o
   0  10   5       16.56       15.10      0.48 o
   1  10   5        6.24        7.14      0.39 o
   2  10   5      105.54      101.92      0.87 o
   3  10   5       32.45       23.13      0.42 o
   4  10   5        4.15        4.68      0.23 o
   5  10   5        0.17        0.05      0.15 o
   6  10   5        6.00        7.18      0.50 o
   7  10   5       46.30       57.32      0.57 o
  -2  11   5        8.86        9.07      0.35 o
  -1  11   5       29.46       29.59      0.53 o
   0  11   5        0.65        0.53      0.30 o
   1  11   5        9.45        7.76      0.28 o
   2  11   5       85.39       78.42      0.78 o
   3  11   5        9.45        8.20      0.50 o
   4  11   5       15.50       19.33      0.37 o
   5  11   5        5.20        3.98      0.26 o
   6  11   5       16.43       17.60      0.34 o
  -3 -11   6        6.37        6.09      0.76 o
  -2 -11   6        2.87        2.94      0.40 o
  -1 -11   6        9.20        9.28      0.32 o
   0 -11   6        5.58        4.35      0.45 o
  -6 -10   6       39.73       42.38      1.23 o
  -5 -10   6        3.07        2.47      0.79 o
  -4 -10   6        7.25        7.47      0.74 o
  -3 -10   6        7.64        7.48      0.72 o
  -2 -10   6       32.45       32.87      0.69 o
  -1 -10   6        0.07        0.21      0.18 o
   0 -10   6       17.42       17.66      0.57 o
   1 -10   6        2.32        2.03      0.34 o
   2 -10   6        7.83        9.59      0.46 o
   3 -10   6       28.49       28.58      1.20 o
  -7  -9   6        0.14        0.66      0.76 o
  -6  -9   6        0.08        0.39      0.49 o
  -5  -9   6        0.40       -0.16      0.59 o
  -4  -9   6      231.93      236.65      2.92 o
  -3  -9   6       44.86       43.18      0.44 o
  -2  -9   6       36.74       37.09      0.49 o
  -1  -9   6       10.56        9.26      0.34 o
   0  -9   6        4.66        5.12      0.29 o
   1  -9   6       65.23       66.05      1.12 o
   2  -9   6       12.03       10.16      0.47 o
   3  -9   6       21.74       18.64      0.76 o
   4  -9   6        4.70        6.53      0.59 o
   5  -9   6       31.37       27.37      0.99 o
  -8  -8   6        1.13        2.32      0.60 o
  -7  -8   6       24.51       23.04      0.91 o
  -6  -8   6        4.58        3.50      0.72 o
  -5  -8   6      259.01      260.56      3.11 o
  -4  -8   6        0.01        0.05      0.07 o
  -3  -8   6      129.25      136.49      0.91 o
  -2  -8   6       24.08       25.92      0.52 o
  -1  -8   6      185.61      194.61      2.82 o
   0  -8   6       64.33       63.98      0.83 o
   1  -8   6       25.12       21.68      0.44 o
   2  -8   6      106.56      106.44      1.09 o
   3  -8   6       15.37       15.68      0.52 o
   4  -8   6      104.39       99.88      1.21 o
   5  -8   6        2.74        2.00      0.42 o
   6  -8   6        0.07        0.07      0.34 o
  -9  -7   6        5.02        6.63      0.87 o
  -8  -7   6        1.08        1.96      0.55 o
  -7  -7   6      106.09       98.67      1.55 o
  -6  -7   6        1.39        2.00      0.61 o
  -5  -7   6       44.41       39.69      1.62 o
  -4  -7   6        0.23        0.19      0.11 o
  -3  -7   6        2.66        3.80      0.16 o
  -2  -7   6       61.01       61.34      0.61 o
  -1  -7   6      189.23      195.92      1.60 o
   0  -7   6      110.40      108.28      0.89 o
   1  -7   6      259.76      259.45      1.96 o
   2  -7   6       42.01       38.07      0.68 o
   3  -7   6       54.27       51.32      0.77 o
   4  -7   6      248.85      254.18      2.05 o
   5  -7   6       15.32       16.06      0.53 o
   6  -7   6        2.36        2.40      0.42 o
   7  -7   6        0.00        0.03      0.32 o
 -10  -6   6        5.41        9.05      1.39 o
  -9  -6   6       13.52       11.28      0.92 o
  -8  -6   6       37.70       35.57      1.16 o
  -7  -6   6        5.33        3.83      0.65 o
  -6  -6   6       48.16       42.72      1.53 o
  -5  -6   6      127.25      131.90      2.07 o
  -4  -6   6       13.77       16.98      0.24 o
  -3  -6   6       17.33       18.06      0.37 o
  -2  -6   6      659.87      706.74      5.07 o
  -1  -6   6        1.32        1.36      0.19 o
   0  -6   6       56.32       56.38      0.61 o
   1  -6   6        2.47        3.14      0.33 o
   2  -6   6       52.88       52.18      0.85 o
   3  -6   6        8.19        9.76      0.75 o
   4  -6   6        2.35        2.55      0.41 o
   5  -6   6       38.70       33.78      0.68 o
   6  -6   6        0.18        0.17      0.30 o
   7  -6   6       11.73       13.49      0.77 o
   8  -6   6        0.22        0.37      0.42 o
 -10  -5   6      186.83      207.03      2.74 o
  -9  -5   6       49.44       46.34      1.28 o
  -8  -5   6       10.34       10.34      0.78 o
  -7  -5   6        0.40        0.14      0.34 o
  -6  -5   6       21.86       23.88      0.85 o
  -5  -5   6      105.63      116.37      1.29 o
  -4  -5   6        0.40        0.64      0.14 o
  -3  -5   6        0.34        0.80      0.18 o
  -2  -5   6      184.97      184.51      1.24 o
  -1  -5   6        0.13       -0.05      0.19 o
   0  -5   6       16.12       14.63      0.31 o
   1  -5   6      311.01      307.60      3.05 o
   2  -5   6       23.11       19.86      0.45 o
   3  -5   6        4.78        5.16      0.47 o
   4  -5   6       83.07       87.78      0.87 o
   5  -5   6        9.19        8.65      0.40 o
   6  -5   6       18.75       18.50      0.76 o
   7  -5   6        1.35        2.05      0.40 o
   8  -5   6        0.02        0.11      0.29 o
   9  -5   6        3.03        4.13      0.55 o
 -10  -4   6       24.58       29.41      0.98 o
  -9  -4   6        7.62        8.74      0.85 o
  -8  -4   6       16.79       18.97      0.85 o
  -7  -4   6        3.18        2.84      0.13 o
  -6  -4   6        7.15        6.01      0.20 o
  -5  -4   6        0.24        0.31      0.12 o
  -4  -4   6       72.49       66.60      0.76 o
  -3  -4   6        4.83        5.33      0.23 o
  -2  -4   6      368.04      390.30      2.45 o
  -1  -4   6      146.30      146.14      1.04 o
   0  -4   6        0.18        0.55      0.18 o
   1  -4   6       65.01       59.20      0.63 o
   2  -4   6        8.29        6.00      0.30 o
   3  -4   6       19.24       19.61      0.45 o
   4  -4   6       67.15       65.67      0.82 o
   5  -4   6       18.89       15.49      0.52 o
   6  -4   6        9.43        8.58      0.40 o
   7  -4   6       54.97       50.54      0.90 o
   8  -4   6       10.63       11.56      0.56 o
   9  -4   6        1.41        1.24      0.53 o
 -11  -3   6        6.06        3.94      1.55 o
 -10  -3   6        3.90        7.91      1.06 o
  -9  -3   6        0.27        0.93      0.43 o
  -8  -3   6        5.74        5.72      0.17 o
  -7  -3   6        5.00        4.44      0.18 o
  -6  -3   6        3.15        0.93      0.15 o
  -5  -3   6        4.67        3.80      0.21 o
  -4  -3   6       26.53       17.46      0.34 o
  -3  -3   6       46.63       55.11      0.45 o
  -2  -3   6      247.54      255.11      1.60 o
  -1  -3   6      187.70      189.95      1.30 o
   0  -3   6       44.02       39.37      0.45 o
   1  -3   6        4.35        4.97      0.29 o
   2  -3   6       59.54       64.67      0.56 o
   3  -3   6        2.67        3.16      0.27 o
   4  -3   6       59.40       56.58      0.65 o
   5  -3   6        9.38        7.43      0.75 o
   6  -3   6       89.26       86.34      1.05 o
   7  -3   6        1.84        1.49      0.43 o
   8  -3   6       13.41       14.85      0.51 o
   9  -3   6        2.12        2.91      0.45 o
  10  -3   6        2.58        1.37      0.50 o
 -11  -2   6        0.04        0.19      0.88 o
 -10  -2   6       23.72       18.51     10.82 o
  -9  -2   6      108.22      101.34      0.81 o
  -8  -2   6       31.59       31.19      0.40 o
  -7  -2   6       53.82       50.97      0.40 o
  -6  -2   6       13.33       13.55      0.98 o
  -5  -2   6        1.65        0.74      0.20 o
  -4  -2   6       96.18       87.08      0.58 o
  -3  -2   6      157.89      163.40      0.97 o
  -2  -2   6      566.03      614.37      3.99 o
  -1  -2   6      123.89      122.53      0.87 o
   0  -2   6        0.47        0.43      0.16 o
   1  -2   6      149.26      142.81      1.05 o
   2  -2   6       36.38       33.73      0.40 o
   3  -2   6       12.89        8.98      0.25 o
   4  -2   6      122.55      118.08      0.93 o
   5  -2   6        4.83        4.03      0.29 o
   6  -2   6       26.59       26.63      0.51 o
   7  -2   6        0.09       -0.02      0.26 o
   8  -2   6        0.02        0.02      0.22 o
   9  -2   6        2.68        2.17      0.40 o
  10  -2   6       16.37       13.11      1.00 o
 -11  -1   6        7.62        4.21      0.74 o
 -10  -1   6       86.38       81.47      0.70 o
  -9  -1   6      155.81      145.15      1.19 o
  -8  -1   6       40.50       32.60      0.71 o
  -7  -1   6      131.38      110.37      0.87 o
  -6  -1   6       20.08       18.92      0.44 o
  -5  -1   6        4.68        5.57      0.23 o
  -4  -1   6       22.26       26.56      0.34 o
  -3  -1   6       19.47       20.95      0.35 o
  -2  -1   6        2.86        1.55      0.12 o
  -1  -1   6        2.53        2.98      0.16 o
   0  -1   6      214.77      257.18      2.26 o
   1  -1   6      173.88      158.93      0.99 o
   2  -1   6     1119.99     1154.44      8.23 o
   3  -1   6        3.91        3.51      0.21 o
   4  -1   6        4.87        4.12      0.22 o
   5  -1   6        6.64        7.65      0.42 o
   6  -1   6        0.05        0.17      0.22 o
   7  -1   6       50.30       41.81      0.57 o
   8  -1   6       18.23       19.68      0.55 o
   9  -1   6       12.43       12.04      0.51 o
  10  -1   6        1.75        2.37      0.37 o
 -11   0   6        0.66        0.38      0.22 o
 -10   0   6        0.39        1.25      0.24 o
  -9   0   6       65.14       61.38      0.59 o
  -8   0   6      128.20      109.10      0.94 o
  -7   0   6       21.13       21.98      0.73 o
  -6   0   6       36.40       37.15      0.51 o
  -5   0   6        2.57        1.78      0.18 o
  -4   0   6      153.70      153.55      1.29 o
  -3   0   6      161.72      168.36      1.14 o
  -2   0   6       81.86       83.81      0.56 o
  -1   0   6       41.32       38.77      0.42 o
   0   0   6      135.01      144.21      1.12 o
   1   0   6      162.06      162.79      1.09 o
   2   0   6        5.28        6.36      0.24 o
   3   0   6       56.31       56.56      0.49 o
   4   0   6        1.11        0.60      0.17 o
   5   0   6        2.68        2.77      0.25 o
   6   0   6      196.26      198.13      1.47 o
   7   0   6      430.93      428.98      3.13 o
   8   0   6       63.17       65.26      0.82 o
   9   0   6       18.65       17.65      0.52 o
  10   0   6       12.76       10.63      0.43 o
  11   0   6       12.90       12.47      0.59 o
 -10   1   6       35.14       31.82      0.47 o
  -9   1   6       75.43       67.89      1.36 o
  -8   1   6        4.33        3.51      0.24 o
  -7   1   6       28.34       24.71      0.42 o
  -6   1   6       23.67       23.19      1.08 o
  -5   1   6       62.98       59.93      0.65 o
  -4   1   6      140.19      145.23      1.00 o
  -3   1   6      103.24       83.53      0.61 o
  -2   1   6      100.99      114.13      1.02 o
  -1   1   6        1.41        0.55      0.14 o
   0   1   6        8.67        4.81      0.13 o
   1   1   6      662.19      681.17     15.39 o
   2   1   6        7.12       10.47      0.18 o
   3   1   6      407.22      432.23      2.70 o
   4   1   6       40.77       46.81      0.49 o
   5   1   6      170.19      161.76      1.19 o
   6   1   6        8.95        8.84      0.34 o
   7   1   6      309.39      324.65      4.78 o
   8   1   6        3.92        3.95      0.31 o
   9   1   6       16.93       16.29      0.43 o
  10   1   6        7.02        8.70      0.41 o
  11   1   6       12.38       12.31      0.52 o
 -10   2   6        8.65        8.25      0.36 o
  -9   2   6        2.26        2.42      0.29 o
  -8   2   6       51.84       48.33      0.65 o
  -7   2   6       39.35       34.11      0.59 o
  -6   2   6       10.10       10.21      0.33 o
  -5   2   6        3.65        4.99      0.34 o
  -4   2   6      137.46      136.13      2.98 o
  -3   2   6      671.74      714.36      4.76 o
  -2   2   6       64.85       66.48      0.48 o
  -1   2   6       81.38       85.29      1.25 o
   0   2   6       41.67       50.95      1.05 o
   1   2   6      407.62      441.43      4.05 o
   2   2   6      151.75      140.89      2.08 o
   3   2   6      172.70      202.86      2.14 o
   4   2   6      564.08      596.22      5.81 o
   5   2   6      222.45      220.18      1.52 o
   6   2   6       30.47       38.25      0.56 o
   7   2   6        0.01        0.04      0.18 o
   8   2   6        1.20        1.67      0.30 o
   9   2   6       20.34       23.83      0.46 o
  10   2   6        9.52       10.02      0.38 o
  11   2   6        2.14        3.04      0.62 o
 -10   3   6        4.52        5.75      1.16 o
  -9   3   6        1.56        1.30      0.48 o
  -8   3   6        6.11        6.98      0.39 o
  -7   3   6       63.75       63.71      0.69 o
  -6   3   6      191.34      194.94      1.45 o
  -5   3   6       19.08       17.82      0.44 o
  -4   3   6     1451.42     1427.59     11.17 o
  -3   3   6      188.15      193.45      1.34 o
  -2   3   6       29.22       31.16      0.29 o
  -1   3   6       83.44       87.68      0.49 o
   0   3   6        6.44        5.42      0.38 o
   1   3   6       91.75      119.73      2.09 o
   2   3   6      268.41      294.66      2.98 o
   3   3   6        4.05        7.62      0.12 o
   4   3   6        0.48        0.62      0.16 o
   5   3   6      125.87      127.59      0.89 o
   6   3   6      489.43      517.09      3.57 o
   7   3   6      223.35      239.69      1.79 o
   8   3   6        6.01        6.06      0.32 o
   9   3   6        1.71        2.05      0.30 o
  10   3   6        7.68        7.38      0.45 o
  11   3   6       11.46       12.47      0.41 o
  -9   4   6       42.49       39.20      0.82 o
  -8   4   6       18.35       19.27      0.53 o
  -7   4   6      124.49      121.96      1.14 o
  -6   4   6      403.49      420.48      3.25 o
  -5   4   6      174.85      168.75      1.29 o
  -4   4   6      157.31      152.98      1.24 o
  -3   4   6       57.09       53.71      0.59 o
  -2   4   6        8.30       12.82      0.27 o
  -1   4   6      488.36      535.93      4.67 o
   0   4   6        0.04        0.91      0.79 o
   1   4   6        5.65        4.68      0.39 o
   2   4   6        3.71        5.81      0.53 o
   3   4   6       59.29       61.12      0.41 o
   4   4   6      393.27      378.66      2.34 o
   5   4   6      422.08      400.09      2.67 o
   6   4   6      116.38      112.84      0.85 o
   7   4   6       12.62       15.94      0.40 o
   8   4   6      139.55      141.58      1.04 o
   9   4   6       28.50       26.87      0.49 o
  10   4   6       20.00       15.19      0.42 o
  11   4   6        4.43        5.84      0.37 o
  -9   5   6       54.38       59.55      0.81 o
  -8   5   6        2.98        2.30      0.36 o
  -7   5   6      129.85      132.23      1.19 o
  -6   5   6       73.99       76.12      0.95 o
  -5   5   6        5.28        4.25      0.31 o
  -4   5   6      263.50      270.37      1.90 o
  -3   5   6       10.57       10.55      0.25 o
  -2   5   6      220.80      216.13      1.50 o
  -1   5   6       47.83       44.06      0.44 o
   0   5   6        2.05        1.43      0.09 o
   1   5   6        2.44        4.17      0.13 o
   2   5   6       67.56       57.55      0.69 o
   3   5   6        0.13        0.20      0.11 o
   4   5   6      261.20      256.71      1.71 o
   5   5   6        8.27        7.15      0.30 o
   6   5   6        5.22       11.20      0.25 o
   7   5   6        2.86        2.70      0.25 o
   8   5   6       29.49       24.00      0.44 o
   9   5   6       11.17        8.92      0.79 o
  10   5   6        0.03        0.07      0.16 o
  -8   6   6        0.01        0.12      0.29 o
  -7   6   6       13.84       12.53      0.45 o
  -6   6   6        2.51        2.79      0.33 o
  -5   6   6        2.71        2.81      0.35 o
  -4   6   6        4.56        5.47      0.40 o
  -3   6   6       28.55       31.75      0.72 o
  -2   6   6        4.97        5.33      0.22 o
  -1   6   6       11.57       14.51      0.30 o
   0   6   6        9.70        4.03      0.14 o
   1   6   6       26.16       28.01      0.28 o
   2   6   6       16.41       18.58      0.34 o
   3   6   6       28.67       22.57      0.31 o
   4   6   6       77.80       70.47      0.76 o
   5   6   6       19.59       18.05      0.30 o
   6   6   6       11.83       13.17      0.35 o
   7   6   6        3.38        4.84      0.29 o
   8   6   6        0.64        0.58      0.17 o
   9   6   6        5.66        7.03      0.86 o
  10   6   6       32.84       37.46      0.50 o
  -7   7   6        2.58        0.95      0.48 o
  -6   7   6       18.12       17.86      0.52 o
  -5   7   6        0.72        1.22      0.27 o
  -4   7   6      208.39      214.67      5.29 o
  -3   7   6        6.81        7.43      0.41 o
  -2   7   6       41.31       41.71      0.48 o
  -1   7   6      100.35       88.29      0.77 o
   0   7   6       19.64       18.72      0.31 o
   1   7   6       17.31       21.18      0.33 o
   2   7   6        9.75        9.64      0.42 o
   3   7   6        8.89        8.45      0.21 o
   4   7   6      113.89      117.91      1.00 o
   5   7   6        1.73        0.64      0.16 o
   6   7   6        4.59        3.09      0.63 o
   7   7   6       48.12       57.19      0.71 o
   8   7   6        0.01       -0.03      0.17 o
   9   7   6        0.76        0.37      0.23 o
  -6   8   6       56.68       54.27      0.73 o
  -5   8   6        6.54        9.66      0.35 o
  -4   8   6        2.61        3.19      0.31 o
  -3   8   6       89.60       94.04      1.62 o
  -2   8   6        3.09        4.87      0.27 o
  -1   8   6       31.83       27.46      0.40 o
   0   8   6       44.50       39.36      0.42 o
   1   8   6        7.41        7.61      0.28 o
   2   8   6        5.73        7.74      0.18 o
   3   8   6        3.71        2.90      0.18 o
   4   8   6        2.52        1.62      0.18 o
   5   8   6       56.21       50.34      0.46 o
   6   8   6        0.06        0.21      0.15 o
   7   8   6       12.16       12.68      0.31 o
   8   8   6       11.86       18.36      0.31 o
   9   8   6        0.18       -0.11      0.18 o
  -5   9   6        5.67        3.62      0.43 o
  -4   9   6        3.29        2.46      0.31 o
  -3   9   6       22.18       21.13      0.38 o
  -2   9   6       12.25       12.47      0.41 o
  -1   9   6        0.19        0.69      0.22 o
   0   9   6        0.46        0.69      0.18 o
   1   9   6        1.94        2.44      0.17 o
   2   9   6        0.54        0.46      0.21 o
   3   9   6        1.40        1.46      0.15 o
   4   9   6        0.16        0.22      0.13 o
   5   9   6        1.73        1.21      0.18 o
   6   9   6       17.90       17.58      0.44 o
   7   9   6        9.41       11.52      0.56 o
   8   9   6        0.76        0.76      0.18 o
  -4  10   6        0.00       -0.21      0.21 o
  -3  10   6        8.97        9.34      0.48 o
  -2  10   6        7.69        9.20      0.57 o
  -1  10   6        9.05        7.31      0.26 o
   0  10   6       17.04       18.81      0.34 o
   1  10   6       14.54       15.63      0.65 o
   2  10   6       22.32       19.56      0.30 o
   3  10   6       99.67      103.78      0.84 o
   4  10   6        0.14        0.21      0.17 o
   5  10   6        0.87        1.00      0.17 o
   6  10   6        1.90        1.79      0.21 o
   7  10   6        2.31        2.88      0.36 o
  -1  11   6        0.77        0.25      0.21 o
   0  11   6        0.20        0.39      0.33 o
   1  11   6       19.20       20.67      0.48 o
   2  11   6       66.02       85.12      0.73 o
   3  11   6       14.98       15.74      0.47 o
   4  11   6        0.68        0.15      0.17 o
  -5 -10   7        1.68        0.29      0.52 o
  -4 -10   7       60.18       45.26     16.27 o
  -3 -10   7        0.06       -0.36      0.50 o
  -2 -10   7        0.37        0.53      0.26 o
  -1 -10   7       54.94       60.95      1.15 o
   0 -10   7       15.55       16.16      0.49 o
   1 -10   7        5.53        3.37      0.34 o
   2 -10   7        0.13        0.42      0.36 o
  -6  -9   7       24.40       24.77      0.97 o
  -5  -9   7       44.81       42.62      1.15 o
  -4  -9   7       53.26       59.21      1.88 o
  -3  -9   7       52.20       54.44      0.77 o
  -2  -9   7        0.01       -0.02      0.16 o
  -1  -9   7        1.85        1.58      0.26 o
   0  -9   7        4.68        4.43      0.30 o
   1  -9   7        2.85        3.35      0.36 o
   2  -9   7       24.62       23.50      0.68 o
   3  -9   7        6.61        5.51      0.50 o
   4  -9   7        6.74        4.72      0.44 o
  -8  -8   7        1.31        0.46      0.51 o
  -7  -8   7        5.60        7.18      0.85 o
  -6  -8   7       10.87        9.36      0.85 o
  -5  -8   7        7.26        9.46      0.71 o
  -4  -8   7      171.91      181.31      2.67 o
  -3  -8   7        7.59        6.50      0.18 o
  -2  -8   7       65.65       62.11      0.61 o
  -1  -8   7       11.94       12.36      0.46 o
   0  -8   7        3.83        2.98      0.26 o
   1  -8   7        8.92        8.89      0.47 o
   2  -8   7        2.63        2.93      0.34 o
   3  -8   7        9.84       10.08      0.53 o
   4  -8   7        0.08       -0.12      0.32 o
   5  -8   7       65.34       61.91      1.00 o
   6  -8   7       37.46       36.64      0.86 o
  -8  -7   7        0.04        0.38      0.58 o
  -7  -7   7        1.57        1.02      0.83 o
  -6  -7   7       19.42       18.38      0.76 o
  -5  -7   7      107.08      112.71      1.87 o
  -4  -7   7      107.35      114.22      0.80 o
  -3  -7   7        0.49        0.59      0.15 o
  -2  -7   7      330.30      341.62      2.34 o
  -1  -7   7       54.98       55.88      0.67 o
   0  -7   7       44.67       43.31      0.56 o
   1  -7   7        5.12        5.83      0.31 o
   2  -7   7       23.26       22.87      1.25 o
   3  -7   7       53.85       50.77      0.84 o
   4  -7   7       51.04       49.30      0.89 o
   5  -7   7       74.37       71.43      1.24 o
   6  -7   7        0.00        0.29      0.32 o
   7  -7   7       36.45       44.15      0.92 o
  -9  -6   7       11.24       12.67      0.79 o
  -8  -6   7        6.61        6.33      1.05 o
  -7  -6   7       11.12       10.90      0.64 o
  -6  -6   7       72.79       67.96      1.14 o
  -5  -6   7       88.40       88.11      0.65 o
  -4  -6   7        5.77        5.21      0.17 o
  -3  -6   7       34.22       31.20      0.37 o
  -2  -6   7       96.51       98.57      0.78 o
  -1  -6   7      653.67      685.12      4.93 o
   0  -6   7      464.27      464.67      3.43 o
   1  -6   7        0.00        0.08      0.25 o
   2  -6   7       27.45       26.30      0.52 o
   3  -6   7      181.66      164.71      1.44 o
   4  -6   7      463.10      448.28      3.42 o
   5  -6   7        9.40        8.11      0.47 o
   6  -6   7        0.91        1.05      0.35 o
   7  -6   7       25.46       31.23      1.15 o
   8  -6   7        1.70        1.95      0.48 o
  -9  -5   7        2.11        4.97      0.73 o
  -8  -5   7        0.00        0.10      0.63 o
  -7  -5   7        1.04        0.45      0.38 o
  -6  -5   7       88.14       78.46      1.71 o
  -5  -5   7       83.49       74.98      0.79 o
  -4  -5   7        0.67        0.50      0.12 o
  -3  -5   7      363.58      377.87      3.37 o
  -2  -5   7        3.04        2.54      0.24 o
  -1  -5   7       25.02       28.14      0.52 o
   0  -5   7        0.09        0.18      0.22 o
   1  -5   7      138.55      134.75      1.72 o
   2  -5   7      358.20      347.53      2.52 o
   3  -5   7        1.66        0.09      0.26 o
   4  -5   7        1.99        2.54      0.43 o
   5  -5   7       52.52       50.57      0.71 o
   6  -5   7        0.50        0.80      0.33 o
   7  -5   7        4.74        4.34      0.49 o
   8  -5   7       12.23       14.88      0.56 o
 -10  -4   7        3.19        0.21      0.55 o
  -9  -4   7       21.06       22.63      1.03 o
  -8  -4   7       28.98       25.76      0.91 o
  -7  -4   7       51.60       51.45      0.56 o
  -6  -4   7        0.01        0.37      0.12 o
  -5  -4   7       45.39       47.42      0.83 o
  -4  -4   7        4.89        4.69      0.24 o
  -3  -4   7       27.02       30.32      0.38 o
  -2  -4   7        0.92        0.73      0.16 o
  -1  -4   7     1604.36     1582.45     12.49 o
   0  -4   7       11.01        9.75      0.34 o
   1  -4   7        2.64        3.44      0.29 o
   2  -4   7       12.91        8.31      0.34 o
   3  -4   7       15.91       10.22      0.37 o
   4  -4   7        0.01       -0.12      0.24 o
   5  -4   7        6.08        4.86      0.35 o
   6  -4   7       14.78       14.50      0.52 o
   7  -4   7        3.97        4.48      0.47 o
   8  -4   7        1.48        0.52      0.33 o
   9  -4   7        0.07       -0.06      0.33 o
 -10  -3   7       51.46       62.36      1.48 o
  -9  -3   7       35.68       42.93      1.13 o
  -8  -3   7       25.88       23.39      0.80 o
  -7  -3   7      101.41       84.34      0.64 o
  -6  -3   7       10.89        5.10      0.17 o
  -5  -3   7        0.43        0.51      0.19 o
  -4  -3   7       12.97       12.08      0.25 o
  -3  -3   7       70.17       72.45      0.58 o
  -2  -3   7       11.43        9.83      0.32 o
  -1  -3   7       54.08       41.33      0.48 o
   0  -3   7       10.06        9.25      0.43 o
   1  -3   7        0.04       -0.01      0.15 o
   2  -3   7        6.80        5.36      0.41 o
   3  -3   7        5.12        7.51      0.34 o
   4  -3   7        1.34        2.35      0.29 o
   5  -3   7        7.24        9.19      0.43 o
   6  -3   7       16.05       14.44      0.42 o
   7  -3   7       21.68       23.66      0.67 o
   8  -3   7       89.70       88.10      0.97 o
   9  -3   7        0.20        0.72      0.39 o
 -10  -2   7       86.01      101.25      1.81 o
  -9  -2   7       17.04       17.84      0.46 o
  -8  -2   7        1.75        2.66      0.23 o
  -7  -2   7       13.47       12.07      0.24 o
  -6  -2   7       37.35       34.18      0.38 o
  -5  -2   7        0.70        1.35      0.14 o
  -4  -2   7       89.52       90.23      0.77 o
  -3  -2   7       13.80       12.46      0.28 o
  -2  -2   7      170.81      163.50      1.01 o
  -1  -2   7      292.54      304.63      1.94 o
   0  -2   7        0.28        0.21      0.13 o
   1  -2   7      128.31      134.69      0.92 o
   2  -2   7      101.76       98.98      0.87 o
   3  -2   7       67.03       72.10      0.73 o
   4  -2   7        0.74        0.19      0.18 o
   5  -2   7      122.51      108.80      0.95 o
   6  -2   7       15.01       10.37      0.40 o
   7  -2   7       35.77       35.01      0.71 o
   8  -2   7       23.34       19.58      0.48 o
   9  -2   7        0.16        0.18      0.28 o
  10  -2   7        0.42        0.34      0.33 o
 -10  -1   7        9.65       13.25      0.63 o
  -9  -1   7        1.00        0.48      0.22 o
  -8  -1   7        3.70        3.15      0.27 o
  -7  -1   7       63.99       58.09      0.56 o
  -6  -1   7       34.49       27.77      0.35 o
  -5  -1   7       26.38       25.81      0.35 o
  -4  -1   7        0.41        0.18      0.14 o
  -3  -1   7        4.49        4.60      0.32 o
  -2  -1   7       22.00       24.14      0.45 o
  -1  -1   7       18.65       16.89      0.27 o
   0  -1   7      424.65      438.69      3.33 o
   1  -1   7       23.80       17.56      0.27 o
   2  -1   7       23.54       22.98      0.29 o
   3  -1   7       23.49       21.50      0.34 o
   4  -1   7        5.72        4.95      0.23 o
   5  -1   7        5.76        5.15      0.48 o
   6  -1   7       21.55       21.21      0.53 o
   7  -1   7       50.21       48.64      0.67 o
   8  -1   7       37.36       34.39      0.54 o
   9  -1   7        0.48        0.36      0.28 o
  10  -1   7        0.35        0.68      0.32 o
 -10   0   7        8.46        8.68      0.34 o
  -9   0   7        9.11        9.34      0.31 o
  -8   0   7       18.17       16.03      0.33 o
  -7   0   7       32.31       25.60      0.46 o
  -6   0   7        2.17        2.20      0.23 o
  -5   0   7        0.42        1.01      0.18 o
  -4   0   7       98.66       97.53      0.68 o
  -3   0   7      132.45      132.30      1.13 o
  -2   0   7        0.11       -0.06      0.11 o
  -1   0   7       51.89       53.19      0.38 o
   0   0   7      114.61      114.34      1.03 o
   1   0   7      104.82      103.54      0.61 o
   2   0   7      509.93      546.07      3.43 o
   3   0   7       67.16       68.01      0.63 o
   4   0   7        5.23        5.82      0.26 o
   5   0   7        2.20        2.31      0.23 o
   6   0   7        0.23        0.25      0.18 o
   7   0   7        8.25        7.78      0.38 o
   8   0   7        3.09        3.77      0.33 o
   9   0   7        0.27        0.22      0.30 o
  10   0   7        1.14        0.64      0.35 o
 -10   1   7        0.02        0.38      0.27 o
  -9   1   7        0.72        0.65      0.30 o
  -8   1   7        3.82        6.21      0.26 o
  -7   1   7        0.35        0.16      0.16 o
  -6   1   7        1.80        1.66      0.27 o
  -5   1   7       29.01       31.87      0.39 o
  -4   1   7       65.54       66.74      0.77 o
  -3   1   7      182.59      179.21      1.21 o
  -2   1   7      280.57      257.19      2.22 o
  -1   1   7       18.44       19.88      0.22 o
   0   1   7        0.26        0.62      0.22 o
   1   1   7       87.74      106.73      1.01 o
   2   1   7      509.94      507.70      7.89 o
   3   1   7       11.38        8.03      0.20 o
   4   1   7       10.24       10.22      0.30 o
   5   1   7        2.03        2.38      0.31 o
   6   1   7       74.73       69.30      0.97 o
   7   1   7       16.87       15.01      0.45 o
   8   1   7        7.06        4.75      0.38 o
   9   1   7        2.63        1.54      0.29 o
  10   1   7       28.00       22.95      0.58 o
 -10   2   7        4.25        3.51      0.58 o
  -9   2   7       15.26       16.65      0.75 o
  -8   2   7        3.48        3.31      0.28 o
  -7   2   7        4.09        4.92      0.25 o
  -6   2   7       88.51       82.84      0.76 o
  -5   2   7       13.11       13.06      0.32 o
  -4   2   7       67.13       59.61      0.68 o
  -3   2   7      208.32      217.49      1.41 o
  -2   2   7        0.56        0.42      0.11 o
  -1   2   7        0.27        0.93      0.09 o
   0   2   7       76.53       76.64      0.97 o
   1   2   7       97.17      110.88      1.44 o
   2   2   7       41.77       39.88      0.90 o
   3   2   7       12.46       15.58      0.20 o
   4   2   7      268.19      248.31      1.60 o
   5   2   7      532.53      540.47      3.57 o
   6   2   7       63.84       65.05      0.59 o
   7   2   7        8.87        5.71      0.41 o
   8   2   7       69.68       73.01      0.80 o
   9   2   7        3.73        3.82      0.34 o
  10   2   7        1.83        1.85      0.45 o
  -9   3   7        1.78        2.06      0.29 o
  -8   3   7        1.27        2.04      0.27 o
  -7   3   7        0.34        0.34      0.33 o
  -6   3   7        3.80        3.93      0.46 o
  -5   3   7       40.22       41.66      1.15 o
  -4   3   7      112.08      117.49      1.57 o
  -3   3   7      230.68      211.49      1.43 o
  -2   3   7        3.02        4.12      0.22 o
  -1   3   7       94.41       92.08      1.33 o
   0   3   7        4.05        4.21      0.40 o
   1   3   7        0.04       -0.17      0.35 o
   2   3   7       34.22       43.87      0.79 o
   3   3   7      350.53      344.07      4.07 o
   4   3   7      202.59      197.78      1.65 o
   5   3   7        5.70        7.42      0.23 o
   6   3   7      511.41      505.34      3.70 o
   7   3   7       73.40       78.44      0.69 o
   8   3   7      212.12      213.74      1.53 o
   9   3   7        2.65        2.13      0.23 o
  10   3   7        2.90        3.21      0.30 o
  -9   4   7        6.86        8.09      0.40 o
  -8   4   7       10.94       11.11      0.44 o
  -7   4   7        3.09        4.22      0.36 o
  -6   4   7        1.83        1.68      0.29 o
  -5   4   7        6.74        7.99      0.36 o
  -4   4   7      306.64      300.27      2.03 o
  -3   4   7      108.84      114.95      0.91 o
  -2   4   7       73.80       89.57      0.73 o
  -1   4   7        0.33        0.06      0.30 o
   0   4   7        3.18        3.00      0.42 o
   1   4   7        1.52        3.22      0.42 o
   2   4   7       66.10       73.99      1.26 o
   3   4   7       60.86       57.73      1.11 o
   4   4   7       39.22       42.22      0.37 o
   5   4   7      844.89      915.66      6.55 o
   6   4   7        9.23        8.97      1.42 o
   7   4   7      132.34      147.68      1.18 o
   8   4   7       16.58       18.06      0.40 o
   9   4   7       17.57       18.39      0.54 o
  10   4   7        0.00        0.04      0.17 o
  -8   5   7       50.55       57.68      0.81 o
  -7   5   7       22.72       21.46      0.61 o
  -6   5   7       35.69       35.14      0.48 o
  -5   5   7       88.08       86.16      1.65 o
  -4   5   7       73.75       70.46      0.71 o
  -3   5   7        5.03        4.36      0.23 o
  -2   5   7       46.19       46.74      0.38 o
  -1   5   7        1.66        0.66      0.09 o
   0   5   7       21.25       16.52      1.08 o
   1   5   7        2.01        4.69      0.57 o
   2   5   7       15.51       10.38      0.54 o
   3   5   7       20.08       22.38      0.48 o
   4   5   7       19.31       17.19      0.23 o
   5   5   7      188.58      175.01      1.13 o
   6   5   7       82.98       91.62      1.31 o
   7   5   7       83.73       85.52      0.75 o
   8   5   7        6.39        5.81      0.31 o
   9   5   7       15.11       16.33      0.32 o
  10   5   7        0.63        1.23      0.22 o
  -8   6   7        1.30        0.92      0.73 o
  -7   6   7        5.25        5.97      0.36 o
  -6   6   7      307.30      321.71      4.24 o
  -5   6   7       31.16       30.55      0.79 o
  -4   6   7        9.54       10.98      0.30 o
  -3   6   7       32.57       29.58      0.47 o
  -2   6   7        8.60        6.18      0.19 o
  -1   6   7       22.22       17.50      0.60 o
   0   6   7       33.37       30.55      0.82 o
   1   6   7       82.52       64.69      1.06 o
   2   6   7       37.00       40.70      1.00 o
   3   6   7       26.06       25.03      0.51 o
   4   6   7      129.76      146.18      1.47 o
   5   6   7      151.56      143.68      0.99 o
   6   6   7        0.00        0.18      0.13 o
   7   6   7        0.67        0.64      0.18 o
   8   6   7        0.89        0.90      0.16 o
   9   6   7        0.92        0.81      0.22 o
  -7   7   7        3.37        3.65      0.42 o
  -6   7   7       87.52       85.77      0.93 o
  -5   7   7       54.91       53.71      0.87 o
  -4   7   7        5.32        5.62      0.51 o
  -3   7   7        1.66        1.16      0.18 o
  -2   7   7        0.00        0.05      0.17 o
  -1   7   7       47.05       40.92      0.83 o
   0   7   7      180.80      153.05      0.96 o
   1   7   7        0.24        0.36      0.10 o
   2   7   7        0.95       -0.01      0.08 o
   3   7   7      107.05       92.07      1.21 o
   4   7   7        0.57        0.44      0.15 o
   5   7   7        1.17        1.53      0.20 o
   6   7   7        5.34        6.13      0.21 o
   7   7   7        2.34        0.86      0.17 o
   8   7   7       13.70       13.39      0.43 o
   9   7   7        0.28        1.05      0.31 o
  -6   8   7       29.74       32.12      0.76 o
  -5   8   7       75.07       81.86      1.15 o
  -4   8   7       33.99       35.33      0.60 o
  -3   8   7       20.72       22.22      0.48 o
  -2   8   7        5.91        5.09      0.88 o
  -1   8   7        0.99        0.22      0.18 o
   0   8   7        8.79        6.75      0.32 o
   1   8   7        8.57        9.64      0.36 o
   2   8   7       14.55       13.12      0.46 o
   3   8   7        3.85        3.18      1.68 o
   4   8   7        2.65        0.86      0.15 o
   5   8   7        0.61        0.25      0.18 o
   6   8   7        2.42        2.86      0.36 o
   7   8   7        8.33       12.01      0.27 o
   8   8   7       19.68       19.81      0.32 o
  -4   9   7        4.60        3.09      0.33 o
  -3   9   7       10.00       10.25      4.87 o
  -2   9   7        1.84        0.61      0.18 o
  -1   9   7       80.22       75.94      0.76 o
   0   9   7       13.82       14.54      0.29 o
   1   9   7        0.35        0.04      0.11 o
   2   9   7        4.32        3.94      0.17 o
   3   9   7        0.42        0.48      0.16 o
   4   9   7        0.63        0.85      0.25 o
   5   9   7        0.56        0.44      0.17 o
   6   9   7        6.58        4.40      0.25 o
   7   9   7       28.17       32.03      0.70 o
  -3  10   7        0.33        0.40      0.39 o
  -2  10   7        6.34        3.37      0.76 o
  -1  10   7        0.69        0.08      0.18 o
   0  10   7       28.05       34.54      0.91 o
   1  10   7        1.77        1.46      0.68 o
   2  10   7        8.28       11.02      0.85 o
   3  10   7        2.76        2.46      1.45 o
   4  10   7       21.53       22.53      1.09 o
   5  10   7        3.94        3.08      1.89 o
   1  11   7        5.29        0.19      0.62 o
   2  11   7        6.71        8.59      5.66 o
  -2 -10   8        0.22        0.19      0.20 o
  -1 -10   8        0.25        0.38      0.28 o
  -5  -9   8        0.84        0.13      0.46 o
  -4  -9   8      118.32      114.39      1.86 o
  -3  -9   8        0.46        0.73      0.62 o
  -2  -9   8       34.32       35.21      0.48 o
  -1  -9   8        0.28        0.17      0.21 o
   0  -9   8        0.31        0.28      0.24 o
   1  -9   8        0.27        0.39      0.33 o
   2  -9   8        0.76        0.75      0.33 o
   3  -9   8       11.98       11.11      0.59 o
  -7  -8   8        3.99        4.28      0.65 o
  -6  -8   8        1.33        0.57      0.48 o
  -5  -8   8       35.33       35.10      1.19 o
  -4  -8   8       27.58       32.25      0.96 o
  -3  -8   8        1.73        1.23      0.17 o
  -2  -8   8       15.93       16.59      0.69 o
  -1  -8   8        5.90        4.07      0.29 o
   0  -8   8       45.53       45.48      0.76 o
   1  -8   8        1.04        0.58      0.27 o
   2  -8   8        0.05        0.04      0.25 o
   3  -8   8       17.38       21.30      0.59 o
   4  -8   8       53.39       47.29      0.86 o
   5  -8   8       90.07       84.44      1.37 o
  -7  -7   8        0.47        0.09      0.71 o
  -6  -7   8       13.46       15.72      0.87 o
  -5  -7   8       15.39       14.96      0.69 o
  -4  -7   8       33.59       33.82      0.32 o
  -3  -7   8        3.24        1.69      0.19 o
  -2  -7   8       43.53       46.86      0.66 o
  -1  -7   8       70.69       72.05      0.72 o
   0  -7   8       21.17       18.37      0.58 o
   1  -7   8       12.25       12.20      0.85 o
   2  -7   8        0.74        1.32      0.30 o
   3  -7   8        1.87        1.18      0.36 o
   4  -7   8       19.22       22.35      0.68 o
   5  -7   8       52.04       58.84      1.18 o
   6  -7   8        3.45        2.34      0.48 o
  -8  -6   8       13.63       10.47      5.99 o
  -7  -6   8        0.91        0.70      0.96 o
  -6  -6   8        5.70        3.65      2.52 o
  -5  -6   8       55.30       64.17      0.90 o
  -4  -6   8       87.38       91.84      0.74 o
  -3  -6   8       37.67       38.94      0.45 o
  -2  -6   8        0.07        0.40      0.19 o
  -1  -6   8      100.47      100.82      0.87 o
   0  -6   8       47.63       46.81      0.70 o
   1  -6   8        0.97        0.68      0.22 o
   2  -6   8       15.58       13.13      0.43 o
   3  -6   8       13.79       12.58      0.48 o
   4  -6   8        1.24        0.59      0.30 o
   5  -6   8       18.01       16.19      0.51 o
   6  -6   8        4.68        6.83      0.60 o
   7  -6   8       18.42       22.66      0.71 o
  -9  -5   8        0.64        0.34      0.43 o
  -8  -5   8        0.47       -0.26      0.45 o
  -7  -5   8        0.61        0.10      0.40 o
  -6  -5   8       61.63       53.10      0.94 o
  -5  -5   8       31.46       33.70      0.66 o
  -4  -5   8        0.10        0.38      0.15 o
  -3  -5   8       50.36       50.98      0.55 o
  -2  -5   8       61.55       63.29      0.84 o
  -1  -5   8       99.41       96.55      0.97 o
   0  -5   8       33.66       31.13      0.57 o
   1  -5   8        3.39        3.64      0.26 o
   2  -5   8       21.56       19.14      0.46 o
   3  -5   8       22.14       18.88      0.48 o
   4  -5   8        5.69        6.19      0.35 o
   5  -5   8        7.20        8.26      0.46 o
   6  -5   8        4.87        5.82      0.48 o
   7  -5   8        4.03        5.61      1.04 o
   8  -5   8       89.02      102.85      1.42 o
  -9  -4   8       12.03       17.18      0.72 o
  -8  -4   8        2.89        2.62      0.54 o
  -7  -4   8       15.64       14.54      1.47 o
  -6  -4   8       22.77       21.74      0.27 o
  -5  -4   8        0.09        0.09      0.12 o
  -4  -4   8       10.49        8.33      0.31 o
  -3  -4   8       14.54       13.49      0.27 o
  -2  -4   8      200.23      205.04      1.33 o
  -1  -4   8      577.25      589.09      7.84 o
   0  -4   8       68.25       63.83      0.59 o
   1  -4   8       76.88       71.77      0.67 o
   2  -4   8       27.67       22.03      0.44 o
   3  -4   8        5.60        6.08      0.37 o
   4  -4   8       28.78       23.26      0.55 o
   5  -4   8       16.27       16.46      0.48 o
   6  -4   8        1.50        0.90      0.37 o
   7  -4   8       11.43        9.58      0.53 o
   8  -4   8        1.25        2.27      0.39 o
  -9  -3   8        0.30        0.88      0.50 o
  -8  -3   8        1.59        1.85      0.40 o
  -7  -3   8       15.90       15.35      0.30 o
  -6  -3   8       55.82       47.12      0.40 o
  -5  -3   8      140.63      130.19      0.95 o
  -4  -3   8       33.17       28.70      0.41 o
  -3  -3   8       88.81       85.67      0.93 o
  -2  -3   8      225.87      218.20      1.37 o
  -1  -3   8      466.09      468.80      3.15 o
   0  -3   8       27.07       27.61      0.42 o
   1  -3   8        4.46        4.15      0.29 o
   2  -3   8        0.04        0.15      0.19 o
   3  -3   8      158.23      164.17      1.28 o
   4  -3   8      425.24      371.19      2.62 o
   5  -3   8        0.47        0.37      0.25 o
   6  -3   8        2.51        1.55      0.41 o
   7  -3   8       31.73       31.80      0.63 o
   8  -3   8        5.28        7.67      1.55 o
   9  -3   8        0.05       -0.09      0.31 o
  -9  -2   8        2.35        1.75      0.58 o
  -8  -2   8       28.92       29.04      0.35 o
  -7  -2   8       41.31       33.80      0.50 o
  -6  -2   8        2.34        2.45      0.17 o
  -5  -2   8        0.32        0.09      0.12 o
  -4  -2   8      241.65      228.02      1.44 o
  -3  -2   8       60.50       61.87      0.47 o
  -2  -2   8      157.45      149.89      1.04 o
  -1  -2   8        8.90        7.87      0.21 o
   0  -2   8      213.48      217.27      2.23 o
   1  -2   8       36.31       34.28      0.42 o
   2  -2   8       17.55       14.91      0.31 o
   3  -2   8       38.94       44.95      0.95 o
   4  -2   8       15.63       11.91      0.47 o
   5  -2   8       10.04        6.27      0.30 o
   6  -2   8       25.83       21.98      0.69 o
   7  -2   8       24.24       21.07      0.73 o
   8  -2   8        0.68        1.12      0.30 o
   9  -2   8        2.25        2.07      0.34 o
  -9  -1   8       37.38       44.93      0.65 o
  -8  -1   8        0.03        0.06      0.19 o
  -7  -1   8        3.01        1.31      0.16 o
  -6  -1   8       56.25       44.74      0.53 o
  -5  -1   8        2.67        1.15      0.18 o
  -4  -1   8       59.11       59.45      0.58 o
  -3  -1   8        0.12        0.18      0.18 o
  -2  -1   8      212.99      216.94      1.41 o
  -1  -1   8      332.76      343.28      2.13 o
   0  -1   8       86.08       82.59      0.65 o
   1  -1   8       47.54       45.96      0.52 o
   2  -1   8      187.21      197.77      1.66 o
   3  -1   8      139.52      118.08      0.83 o
   4  -1   8        7.45        5.49      0.23 o
   5  -1   8        0.46       -0.06      0.15 o
   6  -1   8        3.23        3.12      0.26 o
   7  -1   8        9.72        7.48      0.52 o
   8  -1   8        1.16        1.27      0.31 o
   9  -1   8       11.36       12.73      0.50 o
  -9   0   8       35.20       38.42      0.51 o
  -8   0   8        1.25        0.29      0.14 o
  -7   0   8       35.95       32.08      0.39 o
  -6   0   8        5.52        3.48      0.26 o
  -5   0   8        2.88        1.95      0.27 o
  -4   0   8       11.16       11.66      0.27 o
  -3   0   8       33.37       31.61      0.44 o
  -2   0   8      313.76      309.88      2.01 o
  -1   0   8       96.38       91.80      0.87 o
   0   0   8        0.01       -0.05      0.11 o
   1   0   8      126.84      125.56      1.30 o
   2   0   8       28.91       32.23      0.39 o
   3   0   8        2.68        2.97      0.16 o
   4   0   8        1.27        0.99      0.20 o
   5   0   8        0.22        0.27      0.19 o
   6   0   8       34.38       31.81      0.44 o
   7   0   8       55.60       49.67      0.56 o
   8   0   8        3.33        3.07      0.28 o
   9   0   8        0.85        0.66      0.25 o
  10   0   8        0.25        0.65      0.30 o
  -9   1   8       26.86       29.56      0.72 o
  -8   1   8        1.32        1.30      0.25 o
  -7   1   8       19.94       21.65      0.38 o
  -6   1   8       34.97       36.09      0.40 o
  -5   1   8       32.17       30.89      0.37 o
  -4   1   8        0.81        0.67      0.19 o
  -3   1   8      400.49      411.92      2.61 o
  -2   1   8      280.38      284.32      1.75 o
  -1   1   8        0.32        0.53      0.10 o
   0   1   8       27.90       28.22      0.61 o
   1   1   8      155.16      149.93      2.43 o
   2   1   8      324.04      340.10      2.01 o
   3   1   8      141.77      130.95      0.86 o
   4   1   8        1.45        1.59      0.20 o
   5   1   8       68.14       75.47      0.61 o
   6   1   8       41.45       44.13      0.62 o
   7   1   8       44.77       45.94      0.53 o
   8   1   8        0.97        0.24      0.19 o
   9   1   8       12.75       12.23      0.43 o
  10   1   8       12.99       13.54      0.40 o
  -9   2   8       24.51       25.94      0.52 o
  -8   2   8       14.70       15.02      0.42 o
  -7   2   8        0.03        0.01      0.23 o
  -6   2   8        3.54        4.03      0.23 o
  -5   2   8        0.02        0.16      0.19 o
  -4   2   8        2.05        1.07      0.27 o
  -3   2   8      852.72      864.24      7.08 o
  -2   2   8        5.72        4.59      0.12 o
  -1   2   8        3.97        5.41      0.45 o
   0   2   8       39.13       37.35      0.78 o
   1   2   8       21.81       20.03      0.77 o
   2   2   8      282.31      283.94      3.24 o
   3   2   8       82.51       75.59      0.76 o
   4   2   8        0.82        0.97      0.11 o
   5   2   8       99.04       93.94      0.76 o
   6   2   8      164.42      163.25      1.52 o
   7   2   8       15.43       17.13      0.46 o
   8   2   8       29.60       27.88      0.76 o
   9   2   8        0.03       -0.01      0.17 o
  10   2   8        1.99        1.67      0.28 o
  -9   3   8        2.92        2.01      0.33 o
  -8   3   8       27.80       22.44      0.63 o
  -7   3   8       50.26       52.40      0.71 o
  -6   3   8       47.66       46.85      0.68 o
  -5   3   8       30.95       30.21      0.37 o
  -4   3   8      102.99       91.44      1.06 o
  -3   3   8       11.95       10.21      0.35 o
  -2   3   8       13.08       12.41      0.32 o
  -1   3   8       24.01       23.14      0.82 o
   0   3   8       13.21       14.60      0.73 o
   1   3   8        6.28        4.75      0.48 o
   2   3   8        5.05        4.59      0.59 o
   3   3   8      237.08      230.25      2.47 o
   4   3   8      133.94      150.12      1.17 o
   5   3   8      133.00      133.90      0.95 o
   6   3   8      155.07      144.69      1.07 o
   7   3   8        0.20        0.08      0.20 o
   8   3   8        6.68        6.11      0.25 o
   9   3   8        0.72        0.07      0.27 o
  10   3   8        8.53       10.59      0.43 o
  -8   4   8      104.41      117.07      1.09 o
  -7   4   8        2.20        1.26      0.27 o
  -6   4   8        1.21        2.02      0.20 o
  -5   4   8       29.73       29.78      0.59 o
  -4   4   8       17.93       19.24      0.36 o
  -3   4   8       60.92       57.27      0.45 o
  -2   4   8       20.34       18.01      0.41 o
  -1   4   8       46.21       42.41      1.14 o
   0   4   8        4.55        5.38      0.51 o
   1   4   8        4.55        9.38      0.56 o
   2   4   8       10.24       10.02      2.31 o
   3   4   8      101.93       97.70      1.58 o
   4   4   8        7.65        8.41      0.95 o
   5   4   8       18.79       24.54      0.60 o
   6   4   8        0.03        0.02      0.15 o
   7   4   8        0.00        0.02      0.11 o
   8   4   8       10.40        8.03      0.37 o
   9   4   8        3.19        2.58      0.30 o
  -8   5   8        1.51        1.30      0.34 o
  -7   5   8        9.83        9.80      0.36 o
  -6   5   8        1.08        1.00      0.20 o
  -5   5   8       19.91       19.24      0.47 o
  -4   5   8        0.24        0.39      0.16 o
  -3   5   8        0.59        0.88      0.13 o
  -2   5   8        1.90        1.17      0.10 o
  -1   5   8        0.00        0.85      0.51 o
   0   5   8      122.73      113.77      1.76 o
   1   5   8       72.64       53.03      1.20 o
   2   5   8       10.38       10.62      1.07 o
   3   5   8       74.83       72.33      1.14 o
   4   5   8        1.39        1.86      0.52 o
   5   5   8        0.45        1.19      0.14 o
   6   5   8        2.44        3.71      0.14 o
   7   5   8        1.14        0.27      0.18 o
   8   5   8       81.69       84.05      1.24 o
   9   5   8        1.81        0.84      0.27 o
  -7   6   8       10.60       10.55      0.54 o
  -6   6   8        1.41        0.75      0.22 o
  -5   6   8       16.02       16.31      0.55 o
  -4   6   8       17.22       18.17      0.32 o
  -3   6   8        0.03        0.25      0.15 o
  -2   6   8        2.08        2.60      0.28 o
  -1   6   8        0.48        1.25      0.46 o
   0   6   8       93.19       78.84      1.94 o
   1   6   8       29.35       23.26      1.49 o
   2   6   8        1.28        2.21      0.55 o
   3   6   8       25.31       28.65      1.26 o
   4   6   8        0.02        0.44      0.43 o
   5   6   8       51.61       50.11      0.46 o
   6   6   8        0.98        1.41      0.18 o
   7   6   8        8.48        7.48      0.75 o
   8   6   8      201.46      217.83      2.00 o
   9   6   8       43.76       45.75      0.60 o
  -6   7   8        9.20        9.22      0.32 o
  -5   7   8        0.45        0.19      0.26 o
  -4   7   8        4.61        6.58      0.21 o
  -3   7   8        0.37        0.73      0.19 o
  -2   7   8       20.45       23.32      0.56 o
  -1   7   8      133.99      121.17      1.19 o
   0   7   8        5.87        4.49      0.56 o
   1   7   8        0.12        0.54      0.46 o
   2   7   8       32.70       31.04      1.07 o
   3   7   8        8.23        5.87      0.80 o
   4   7   8        0.56        0.36      0.19 o
   5   7   8       61.80       64.50      0.85 o
   6   7   8        0.99        0.08      0.29 o
   7   7   8        6.19        7.64      0.98 o
   8   7   8        5.55        4.18      0.72 o
  -5   8   8      241.85      261.02      6.66 o
  -4   8   8       32.77       36.59      1.01 o
  -3   8   8        0.47        0.68      0.28 o
  -2   8   8       19.24       19.12      1.04 o
  -1   8   8        2.62        4.44      0.60 o
   0   8   8        2.99        1.41      0.49 o
   1   8   8        1.64        1.18      0.45 o
   2   8   8       48.23       47.61      0.99 o
   3   8   8        0.10       -0.08      0.39 o
   4   8   8        4.52        6.02      0.86 o
   5   8   8        0.11        0.49      0.35 o
   6   8   8        3.87        4.77      0.76 o
   7   8   8       16.90       17.74      0.59 o
  -3   9   8        3.81        3.78      0.84 o
  -2   9   8       27.74       27.07      1.01 o
  -1   9   8        0.65        0.57      0.66 o
   0   9   8        1.53        0.48      0.65 o
   1   9   8        9.26        7.23      0.76 o
   2   9   8        0.24        0.10      0.73 o
   3   9   8       25.66       32.80      1.06 o
   4   9   8       97.33       99.68      1.87 o
   5   9   8       40.40       45.65      1.80 o
   6   9   8        1.09        1.92      0.38 o
  -1  10   8        0.37        1.10      0.56 o
   0  10   8       43.01       -0.73      0.73 o
   1  10   8        1.87        2.05      0.91 o
   2  10   8        0.16       -0.06      0.49 o
   3  10   8       32.87       42.33      0.98 o
   4  10   8        3.66        3.52      1.95 o
  -3  -9   9       24.39       26.20      1.10 o
  -2  -9   9        0.51        0.19      0.21 o
  -1  -9   9        9.42       10.02      0.39 o
   0  -9   9        1.61        1.48      0.32 o
   1  -9   9        3.10        2.33      0.37 o
  -5  -8   9        1.88        2.72      1.85 o
  -4  -8   9        7.61        5.94      4.45 o
  -3  -8   9       16.69       17.82      0.67 o
  -2  -8   9        0.44        0.08      0.17 o
  -1  -8   9        3.10        3.87      0.28 o
   0  -8   9        5.47        4.56      0.35 o
   1  -8   9        1.13        0.75      0.29 o
   2  -8   9        2.24        2.66      0.34 o
   3  -8   9        2.67        2.62      0.35 o
  -6  -7   9       22.63       24.41      0.83 o
  -5  -7   9       18.67       18.96      0.89 o
  -4  -7   9        0.94        0.43      0.45 o
  -3  -7   9       21.13       21.10      0.32 o
  -2  -7   9        0.95        0.73      0.18 o
  -1  -7   9        6.34        6.18      0.35 o
   0  -7   9       74.06       74.28      0.77 o
   1  -7   9        5.52        4.24      0.30 o
   2  -7   9        0.82        0.96      0.37 o
   3  -7   9        0.03       -0.06      0.30 o
   4  -7   9       45.92       45.71      0.88 o
   5  -7   9        3.41        1.06      0.44 o
  -7  -6   9       24.83       25.68      0.81 o
  -6  -6   9        0.47        0.50      0.69 o
  -5  -6   9       29.09       24.50      0.72 o
  -4  -6   9       13.70       14.66      0.28 o
  -3  -6   9      160.04      160.21      2.27 o
  -2  -6   9       65.73       63.83      0.67 o
  -1  -6   9        0.00       -0.19      0.21 o
   0  -6   9        0.86        0.62      0.23 o
   1  -6   9        6.59        7.24      0.39 o
   2  -6   9        1.93        1.44      0.32 o
   3  -6   9        0.37        0.36      0.24 o
   4  -6   9       31.97       38.83      0.67 o
   5  -6   9        0.21       -0.15      0.29 o
   6  -6   9       18.78       24.08      0.67 o
  -8  -5   9        7.84        8.54      0.60 o
  -7  -5   9       21.69       20.33      0.84 o
  -6  -5   9       17.59       17.37      0.79 o
  -5  -5   9        0.68        0.58      0.17 o
  -4  -5   9        0.19        0.27      0.20 o
  -3  -5   9        0.69        0.63      0.16 o
  -2  -5   9        5.14        4.36      0.30 o
  -1  -5   9        6.83        6.32      0.41 o
   0  -5   9      218.27      213.95      1.67 o
   1  -5   9       28.24       23.76      0.56 o
   2  -5   9        6.93        5.29      0.33 o
   3  -5   9        2.25        2.25      0.41 o
   4  -5   9       23.53       21.20      0.50 o
   5  -5   9        0.07        0.42      0.29 o
   6  -5   9       11.50       14.84      0.51 o
   7  -5   9        3.74        2.94      0.86 o
  -8  -4   9        0.33       -0.32      0.35 o
  -7  -4   9       57.30       55.98      0.93 o
  -6  -4   9       20.74       17.24      0.59 o
  -5  -4   9        0.31        0.26      0.17 o
  -4  -4   9        7.59        7.39      0.41 o
  -3  -4   9       95.85       95.29      0.74 o
  -2  -4   9        1.62        1.68      0.17 o
  -1  -4   9        8.12        7.57      0.28 o
   0  -4   9        1.67        1.93      0.21 o
   1  -4   9       20.47       23.33      0.38 o
   2  -4   9       34.31       29.67      0.47 o
   3  -4   9       52.67       50.90      0.65 o
   4  -4   9        4.42        3.16      0.32 o
   5  -4   9       24.31       20.75      0.52 o
   6  -4   9        3.72        2.78      0.56 o
   7  -4   9        4.93        6.17      0.41 o
  -9  -3   9        1.82        1.12      0.56 o
  -8  -3   9        0.03        0.11      0.29 o
  -7  -3   9        0.82        1.60      0.29 o
  -6  -3   9       65.67       54.23      0.46 o
  -5  -3   9        7.37       10.61      0.24 o
  -4  -3   9        2.13        2.15      0.21 o
  -3  -3   9       16.05       15.58      0.28 o
  -2  -3   9        7.43        8.38      0.24 o
  -1  -3   9        1.74        0.96      0.19 o
   0  -3   9       14.58       16.32      0.41 o
   1  -3   9       87.31       78.37      0.78 o
   2  -3   9       15.69       13.99      0.35 o
   3  -3   9      173.97      157.79      1.25 o
   4  -3   9        1.04        1.25      0.39 o
   5  -3   9        0.57        0.49      0.23 o
   6  -3   9        8.37        6.70      0.38 o
   7  -3   9        0.57        0.30      0.25 o
   8  -3   9       20.06       23.33      0.66 o
  -9  -2   9        4.97        4.71      0.77 o
  -8  -2   9       15.63       14.78      0.49 o
  -7  -2   9       29.64       30.91      0.38 o
  -6  -2   9      215.07      191.14      1.33 o
  -5  -2   9       70.30       63.27      0.49 o
  -4  -2   9       66.56       66.99      0.79 o
  -3  -2   9        0.06        0.39      0.19 o
  -2  -2   9       42.86       44.09      0.48 o
  -1  -2   9       31.95       33.97      0.45 o
   0  -2   9      434.40      439.09      3.01 o
   1  -2   9       12.94       13.53      0.34 o
   2  -2   9       19.36       16.74      0.40 o
   3  -2   9      188.08      163.61      1.16 o
   4  -2   9       21.57       20.75      0.37 o
   5  -2   9       10.73        8.45      0.42 o
   6  -2   9        1.81        1.97      0.25 o
   7  -2   9        1.66        1.71      0.30 o
   8  -2   9        9.28       12.77      0.58 o
  -9  -1   9        8.15       14.85      0.80 o
  -8  -1   9        4.56        4.76      0.23 o
  -7  -1   9        5.31        4.22      0.28 o
  -6  -1   9        0.02       -0.05      0.15 o
  -5  -1   9        9.95        9.00      0.30 o
  -4  -1   9       24.33       22.97      0.39 o
  -3  -1   9       22.64       22.68      0.53 o
  -2  -1   9      531.64      559.43      3.68 o
  -1  -1   9      405.89      411.51      2.71 o
   0  -1   9      188.96      184.29      1.49 o
   1  -1   9       21.55       20.55      0.37 o
   2  -1   9        5.32        5.33      0.28 o
   3  -1   9       51.15       56.70      0.61 o
   4  -1   9       12.18       12.68      0.32 o
   5  -1   9       88.58       76.12      0.67 o
   6  -1   9        8.82       10.08      0.46 o
   7  -1   9        7.91        6.32      0.47 o
   8  -1   9        1.34        1.21      0.29 o
   9  -1   9        8.19        9.31      0.43 o
  -9   0   9       27.73       32.92      0.53 o
  -8   0   9        5.64        3.68      0.30 o
  -7   0   9        3.48        1.93      0.22 o
  -6   0   9        2.15        1.41      0.16 o
  -5   0   9       10.57       10.31      0.31 o
  -4   0   9       13.19       17.52      0.26 o
  -3   0   9      267.33      256.25      1.69 o
  -2   0   9       26.37       26.05      0.39 o
  -1   0   9     1217.92     1217.92      9.75 o
   0   0   9       75.85       74.10      0.51 o
   1   0   9       51.51       53.55      2.65 o
   2   0   9       15.74       17.20      0.36 o
   3   0   9        5.59        5.54      0.18 o
   4   0   9       42.01       41.72      0.55 o
   5   0   9       21.42       23.92      0.50 o
   6   0   9       31.96       29.83      0.47 o
   7   0   9       29.11       28.24      0.58 o
   8   0   9        2.74        2.88      0.30 o
   9   0   9        2.31        2.44      0.32 o
  -8   1   9        2.32        3.75      0.26 o
  -7   1   9        0.20        0.71      0.23 o
  -6   1   9        0.55        0.79      0.18 o
  -5   1   9       27.16       21.14      0.34 o
  -4   1   9       60.70       55.74      0.48 o
  -3   1   9       43.96       42.09      0.44 o
  -2   1   9       24.13       24.59      0.30 o
  -1   1   9        0.12        0.03      0.06 o
   0   1   9      126.05      120.53      1.48 o
   1   1   9      194.82      205.04      2.52 o
   2   1   9        2.41        1.54      0.07 o
   3   1   9       50.85       50.22      0.40 o
   4   1   9       52.72       54.65      0.44 o
   5   1   9        7.84        6.59      0.22 o
   6   1   9       84.37       88.61      0.73 o
   7   1   9        9.63        6.44      0.29 o
   8   1   9       23.38       26.81      0.42 o
   9   1   9        1.35        1.80      0.40 o
  -8   2   9        0.14        0.29      0.20 o
  -7   2   9       14.75       17.35      0.33 o
  -6   2   9       27.33       27.69      0.38 o
  -5   2   9        0.16        0.21      0.19 o
  -4   2   9       73.58       73.72      0.62 o
  -3   2   9        4.54        3.83      0.14 o
  -2   2   9      479.41      494.55      3.43 o
  -1   2   9       31.98       32.70      0.79 o
   0   2   9       27.25       30.13      0.94 o
   1   2   9       54.25       50.93      0.99 o
   2   2   9      268.64      262.32      3.18 o
   3   2   9       87.46       89.22      1.34 o
   4   2   9       14.77       12.20      0.29 o
   5   2   9       21.62       17.83      0.31 o
   6   2   9        0.43        0.74      0.22 o
   7   2   9       56.35       54.75      0.59 o
   8   2   9       24.11       21.89      0.40 o
   9   2   9        2.50        4.58      0.40 o
  -8   3   9       49.37       55.14      0.61 o
  -7   3   9        3.23        3.57      0.34 o
  -6   3   9        4.88        4.15      0.26 o
  -5   3   9        0.53        0.53      0.16 o
  -4   3   9        7.43        5.77      0.24 o
  -3   3   9      113.96      111.00      0.74 o
  -2   3   9       22.82       23.42      1.48 o
  -1   3   9        0.72        2.20      0.45 o
   0   3   9       78.91       80.31      1.24 o
   1   3   9      158.35      152.31      2.14 o
   2   3   9       64.15       61.56      1.11 o
   3   3   9       69.20       64.51      1.36 o
   4   3   9       55.21       50.25      1.71 o
   5   3   9        1.65        1.10      0.28 o
   6   3   9      218.54      219.90      1.60 o
   7   3   9       17.18       17.85      0.32 o
   8   3   9        0.20        0.25      0.17 o
   9   3   9        0.74        0.37      0.20 o
  -7   4   9       17.21       23.02      0.38 o
  -6   4   9        4.80        3.55      0.24 o
  -5   4   9        1.55        1.80      0.23 o
  -4   4   9        0.00        0.19      0.12 o
  -3   4   9        8.74        9.83      0.28 o
  -2   4   9       14.00       10.82      0.75 o
  -1   4   9        0.36        0.73      0.42 o
   0   4   9       13.56       11.55      0.64 o
   1   4   9       82.27       71.39      1.19 o
   2   4   9       22.67       20.20      0.74 o
   3   4   9       44.14       49.90      1.22 o
   4   4   9        4.56        3.00      0.48 o
   5   4   9        6.79        5.33      0.28 o
   6   4   9       16.50       11.87      0.32 o
   7   4   9       28.85       27.02      0.33 o
   8   4   9        6.07        6.04      0.20 o
   9   4   9        2.06        0.91      0.39 o
  -7   5   9        0.09        0.18      0.21 o
  -6   5   9        4.84        5.41      0.23 o
  -5   5   9        0.04        0.11      0.13 o
  -4   5   9       33.10       35.60      0.71 o
  -3   5   9        0.88        0.34      0.12 o
  -2   5   9        1.84        1.94      0.60 o
  -1   5   9       22.84       22.99      0.97 o
   0   5   9       13.98       15.23      0.71 o
   1   5   9       19.97       15.66      0.70 o
   2   5   9       33.79       33.34      1.05 o
   3   5   9        1.70        3.39      0.49 o
   4   5   9        9.64       10.06      0.60 o
   5   5   9        0.00        0.61      0.68 o
   6   5   9       48.55       54.14      1.54 o
   7   5   9        8.19        7.10      0.95 o
   8   5   9        3.33        2.18      0.82 o
  -6   6   9        0.03       -0.20      0.21 o
  -5   6   9        8.32        6.28      0.27 o
  -4   6   9       45.08       51.37      2.30 o
  -3   6   9        7.43        8.02      1.04 o
  -2   6   9        4.10        3.71      0.70 o
  -1   6   9       39.54       43.95      2.38 o
   0   6   9        8.03        3.71      1.67 o
   1   6   9       11.55        8.42      1.08 o
   2   6   9        5.15        5.40      0.68 o
   3   6   9        7.47        7.76      0.70 o
   4   6   9        3.83        5.87      0.93 o
   5   6   9        4.04        5.38      0.53 o
   6   6   9        1.65        1.04      0.50 o
   7   6   9       25.05       25.73      0.94 o
   8   6   9        1.39        2.65      0.55 o
  -5   7   9       18.54       21.75      0.97 o
  -4   7   9        4.22        3.58      0.65 o
  -3   7   9        9.03        9.99      0.74 o
  -2   7   9        1.15        0.56      0.57 o
  -1   7   9        2.08        2.89      0.70 o
   0   7   9        1.21        1.70      1.11 o
   1   7   9       54.97       52.46      1.33 o
   2   7   9        6.66        6.16      0.58 o
   3   7   9       14.43       13.72      0.84 o
   4   7   9       80.18       77.89      1.28 o
   5   7   9        6.63        8.24      0.70 o
   6   7   9        2.87        1.43      0.55 o
   7   7   9       32.22       39.25      1.04 o
  -4   8   9        3.44        5.61      0.76 o
  -3   8   9        0.02       -0.01      0.76 o
  -2   8   9        1.09        0.47      0.61 o
  -1   8   9        2.47        4.30      0.79 o
   0   8   9        0.32        0.05      0.41 o
   1   8   9        0.04       -0.46      0.46 o
   2   8   9       17.66       16.25      0.74 o
   3   8   9        3.40        2.80      0.51 o
   4   8   9        2.40        3.86      0.64 o
   5   8   9        4.72        7.34      0.70 o
   6   8   9        0.68        0.94      0.39 o
  -2   9   9        0.44        0.18      0.63 o
  -1   9   9        0.23        1.22      0.57 o
   0   9   9        0.98        0.47      0.61 o
   1   9   9        0.29        0.12      0.51 o
   2   9   9        0.13        0.23      0.53 o
   3   9   9       38.37       38.66      1.40 o
   4   9   9        2.01        2.74      0.52 o
  -3  -8  10        5.90        5.57      3.17 o
  -2  -8  10        4.01        5.54      0.47 o
  -1  -8  10        2.93        2.82      0.29 o
   0  -8  10        1.71        2.12      0.28 o
   1  -8  10       68.99       68.49      0.91 o
  -5  -7  10        1.19        1.24      0.98 o
  -4  -7  10      149.94      163.15      2.67 o
  -3  -7  10        2.69        2.61      0.57 o
  -2  -7  10        1.70        1.37      0.28 o
  -1  -7  10        2.28        2.89      0.42 o
   0  -7  10        0.15       -0.12      0.22 o
   1  -7  10       24.94       26.21      0.58 o
   2  -7  10       18.01       19.77      0.59 o
   3  -7  10        6.41        8.08      0.49 o
  -6  -6  10       68.04       76.47      1.65 o
  -5  -6  10        0.01        0.05      0.36 o
  -4  -6  10       26.37       32.59      0.41 o
  -3  -6  10       10.60       10.74      0.26 o
  -2  -6  10        2.93        2.05      0.22 o
  -1  -6  10       11.12       11.90      0.39 o
   0  -6  10       28.58       29.19      0.49 o
   1  -6  10        0.51        0.41      0.27 o
   2  -6  10        6.90        6.66      0.61 o
   3  -6  10        2.39        4.12      0.36 o
   4  -6  10        1.35        0.84      0.30 o
  -7  -5  10       39.35       44.76      0.90 o
  -6  -5  10        0.00       -0.09      0.30 o
  -5  -5  10       41.57       43.71      1.26 o
  -4  -5  10       80.38       85.85      1.61 o
  -3  -5  10        0.00       -0.16      0.18 o
  -2  -5  10       32.06       32.82      0.44 o
  -1  -5  10        1.98        2.16      0.24 o
   0  -5  10       17.95       19.48      0.51 o
   1  -5  10        0.18        0.45      0.26 o
   2  -5  10        4.72        6.48      0.33 o
   3  -5  10        0.02        0.15      0.22 o
   4  -5  10        0.59        0.57      0.34 o
   5  -5  10        6.62        4.39      0.89 o
   6  -5  10        4.74        2.93      1.53 o
  -7  -4  10        7.36        8.71      0.48 o
  -6  -4  10       30.22       31.71      0.85 o
  -5  -4  10       79.14       73.50      1.29 o
  -4  -4  10        9.11        8.66      0.32 o
  -3  -4  10        0.59        0.60      0.19 o
  -2  -4  10       16.44       15.27      0.35 o
  -1  -4  10        8.69        9.38      0.32 o
   0  -4  10       35.09       34.39      0.51 o
   1  -4  10        2.06        0.98      0.24 o
   2  -4  10        2.00        2.72      0.27 o
   3  -4  10        0.51        0.77      0.33 o
   4  -4  10       40.46       40.32      0.56 o
   5  -4  10       54.78       49.87      1.65 o
   6  -4  10        0.08        0.04      0.22 o
  -8  -3  10        3.34        0.36      0.47 o
  -7  -3  10        0.28        0.11      0.30 o
  -6  -3  10       72.80       64.25      0.69 o
  -5  -3  10        3.76        3.48      0.21 o
  -4  -3  10        1.67        0.86      0.25 o
  -3  -3  10       60.24       56.06      0.71 o
  -2  -3  10        0.62        0.28      0.19 o
  -1  -3  10        7.76        7.44      0.27 o
   0  -3  10        0.12        0.00      0.16 o
   1  -3  10        1.31        0.61      0.19 o
   2  -3  10       11.67        8.51      0.39 o
   3  -3  10       11.50        9.23      0.44 o
   4  -3  10       15.82       15.05      0.37 o
   5  -3  10        0.61        1.33      0.34 o
   6  -3  10        1.49        1.64      0.30 o
   7  -3  10        1.11        1.13      0.41 o
  -8  -2  10        1.25        0.45      0.34 o
  -7  -2  10        0.36        0.40      0.30 o
  -6  -2  10       37.61       39.87      0.40 o
  -5  -2  10        3.12        3.51      0.24 o
  -4  -2  10        6.92        6.18      0.27 o
  -3  -2  10       70.18       71.32      0.62 o
  -2  -2  10       63.71       60.56      0.57 o
  -1  -2  10        5.34        5.50      0.29 o
   0  -2  10      315.76      321.48      2.38 o
   1  -2  10        5.02        5.16      0.27 o
   2  -2  10        0.42        0.17      0.16 o
   3  -2  10        1.39        2.95      0.23 o
   4  -2  10       32.85       27.29      0.63 o
   5  -2  10       17.09       13.05      0.42 o
   6  -2  10        1.30        1.58      0.27 o
   7  -2  10       16.31       16.06      0.45 o
  -8  -1  10       22.18       21.15      0.56 o
  -7  -1  10        1.45        1.01      0.22 o
  -6  -1  10        1.22        0.96      0.18 o
  -5  -1  10       29.53       24.48      0.40 o
  -4  -1  10        8.58        7.94      0.21 o
  -3  -1  10        6.96        7.51      0.22 o
  -2  -1  10        1.48        1.97      0.15 o
  -1  -1  10      164.47      167.27      1.06 o
   0  -1  10        6.99        7.45      0.41 o
   1  -1  10        0.78        0.17      0.16 o
   2  -1  10        7.23        6.32      0.26 o
   3  -1  10        7.87        6.83      0.29 o
   4  -1  10       19.86       13.03      0.39 o
   5  -1  10       32.04       28.16      0.37 o
   6  -1  10        2.96        4.16      0.29 o
   7  -1  10        0.22        0.03      0.23 o
   8  -1  10       59.27       59.15      0.82 o
  -8   0  10        0.44        0.83      0.25 o
  -7   0  10        3.99        2.96      0.21 o
  -6   0  10        6.62        8.55      0.27 o
  -5   0  10       76.61       70.61      0.58 o
  -4   0  10        1.36        1.50      0.14 o
  -3   0  10       19.75       21.11      0.30 o
  -2   0  10      693.61      728.00      5.19 o
  -1   0  10       81.89       83.68      0.69 o
   0   0  10       64.24       60.70      0.60 o
   1   0  10       78.92       79.54      0.52 o
   2   0  10        8.99        7.78      0.20 o
   3   0  10        9.58        9.62      0.43 o
   4   0  10       48.17       40.93      0.43 o
   5   0  10        2.63        3.29      0.27 o
   6   0  10        0.05        0.22      0.15 o
   7   0  10       48.80       43.64      0.59 o
   8   0  10       50.24       57.96      0.85 o
  -8   1  10        0.11        0.19      0.20 o
  -7   1  10       26.22       23.70      0.45 o
  -6   1  10        1.03        0.06      0.13 o
  -5   1  10       50.97       48.15      0.76 o
  -4   1  10       10.67       11.99      0.20 o
  -3   1  10       85.63       87.15      0.60 o
  -2   1  10       17.28       13.71      0.22 o
  -1   1  10        2.58        2.43      0.11 o
   0   1  10      489.56      511.99      6.36 o
   1   1  10        7.45        8.28      0.59 o
   2   1  10        0.25        0.64      0.41 o
   3   1  10       31.94       29.22      0.82 o
   4   1  10        2.31        1.77      0.23 o
   5   1  10        0.80        0.25      0.12 o
   6   1  10        5.18        4.86      0.23 o
   7   1  10      249.27      258.50      2.01 o
   8   1  10        1.58        3.74      0.34 o
  -7   2  10        0.22        1.25      0.29 o
  -6   2  10       70.75       74.60      0.90 o
  -5   2  10        0.00        0.03      0.13 o
  -4   2  10        4.07        4.44      0.17 o
  -3   2  10       73.67       69.83      0.83 o
  -2   2  10       13.55       13.79      0.83 o
  -1   2  10       16.48       17.94      0.78 o
   0   2  10      580.79      618.21      6.66 o
   1   2  10       50.77       49.54      3.40 o
   2   2  10        8.87        8.31      0.75 o
   3   2  10       19.13       21.68      0.98 o
   4   2  10        2.13        3.41      0.55 o
   5   2  10       34.44       35.49      1.53 o
   6   2  10      129.51      134.20      3.75 o
   7   2  10       17.24       16.89      0.60 o
   8   2  10        0.10        0.07      0.26 o
  -7   3  10       41.02       50.93      0.61 o
  -6   3  10       10.51        9.04      0.27 o
  -5   3  10        0.97        1.00      0.16 o
  -4   3  10        2.29        1.89      0.15 o
  -3   3  10       87.46       93.04      1.35 o
  -2   3  10        8.67        9.29      1.22 o
  -1   3  10       65.79       69.11      1.20 o
   0   3  10       34.33       38.44      0.97 o
   1   3  10      159.03      164.08      2.49 o
   2   3  10        0.03        0.72      0.43 o
   3   3  10        0.07        0.44      0.42 o
   4   3  10        0.23        0.69      0.45 o
   5   3  10       25.73       30.98      1.12 o
   6   3  10        4.70        4.83      0.60 o
   7   3  10        2.86        2.35      0.54 o
   8   3  10        6.50        9.17      0.73 o
  -6   4  10        1.78        1.36      0.72 o
  -5   4  10        3.58        2.68      1.57 o
  -4   4  10        0.07        0.34      0.50 o
  -3   4  10       32.02       32.56      0.89 o
  -2   4  10        9.39        9.52      0.78 o
  -1   4  10       71.85       78.75      1.33 o
   0   4  10        0.65        1.01      0.47 o
   1   4  10       22.43       19.56      0.79 o
   2   4  10       31.67       33.56      0.92 o
   3   4  10        0.72        0.83      0.45 o
   4   4  10        1.53        0.51      0.54 o
   5   4  10        9.80       14.11      2.37 o
   6   4  10        0.06        0.48      0.43 o
   7   4  10        0.69        0.36      0.51 o
   8   4  10        0.57        0.17      0.49 o
  -6   5  10        2.38        2.27      0.63 o
  -5   5  10        1.95        1.03      0.48 o
  -4   5  10        8.89       10.67      0.79 o
  -3   5  10        0.20       -0.17      0.50 o
  -2   5  10        4.76        7.53      0.79 o
  -1   5  10       16.12       15.68      0.76 o
   0   5  10        0.73       -0.19      0.42 o
   1   5  10       59.90       51.95      1.15 o
   2   5  10        0.71        1.09      0.48 o
   3   5  10        0.06        0.09      0.43 o
   4   5  10        0.14        0.05      0.64 o
   5   5  10        0.99        0.87      0.45 o
   6   5  10       16.11       17.75      0.76 o
   7   5  10        5.73        6.82      0.76 o
  -5   6  10        3.95        3.69      1.10 o
  -4   6  10       10.90       11.21      5.74 o
  -3   6  10       33.42       39.42      1.32 o
  -2   6  10       30.62       29.46      1.18 o
  -1   6  10       13.46       11.91      1.29 o
   0   6  10       30.92       30.98      1.18 o
   1   6  10        3.70        3.89      0.73 o
   2   6  10        0.13        0.52      0.79 o
   3   6  10        2.17        1.43      0.59 o
   4   6  10        1.23        1.63      0.48 o
   5   6  10        0.84        2.39      0.52 o
   6   6  10       55.28       65.26      5.14 o
   7   6  10        7.21        8.08      0.62 o
  -4   7  10       31.12       44.74      1.95 o
  -3   7  10       11.03       12.80      1.17 o
  -2   7  10       26.55       29.29      1.71 o
  -1   7  10        2.79        3.94      0.80 o
   0   7  10       19.58       18.43      1.06 o
   1   7  10        0.56        0.18      0.56 o
   2   7  10        1.17        0.87      0.66 o
   3   7  10       11.41       10.94      0.71 o
   4   7  10        0.01        0.36      0.85 o
   5   7  10       43.40       49.43      2.02 o
   6   7  10       12.63       14.10      0.71 o
  -2   8  10        1.48        0.25      0.61 o
  -1   8  10        0.01        0.47      0.63 o
   0   8  10       24.28       24.93      1.35 o
   1   8  10        0.96        2.04      1.00 o
   2   8  10        0.91        1.17      0.64 o
   3   8  10        9.63       11.20      0.73 o
   4   8  10       28.01       37.59      1.23 o
  -2  -7  11        1.79        0.94      0.23 o
  -1  -7  11        0.06        0.84      0.46 o
   0  -7  11        3.42        3.11      0.31 o
  -4  -6  11       13.96       13.91      0.55 o
  -3  -6  11       34.98       38.43      0.55 o
  -2  -6  11       17.61       16.11      0.34 o
  -1  -6  11        1.52        1.67      0.28 o
   0  -6  11       21.92       25.95      0.82 o
   1  -6  11        3.97        4.02      0.33 o
   2  -6  11       33.08       35.07      0.68 o
   3  -6  11        0.58        0.74      0.28 o
  -5  -5  11       17.34       11.66      0.56 o
  -4  -5  11        3.94        5.83      0.44 o
  -3  -5  11       28.90       29.47      0.50 o
  -2  -5  11        0.00        0.08      0.19 o
  -1  -5  11        6.23        6.21      0.29 o
   0  -5  11        0.67        1.98      0.33 o
   1  -5  11       20.24       23.66      0.45 o
   2  -5  11        0.09        0.32      0.25 o
   3  -5  11       10.67       10.58      0.44 o
   4  -5  11       26.29       23.55      0.51 o
  -6  -4  11       34.79       33.29      1.12 o
  -5  -4  11        9.75       11.51      0.24 o
  -4  -4  11      114.03      131.90      1.02 o
  -3  -4  11        4.58        5.30      0.33 o
  -2  -4  11       20.38       21.73      0.40 o
  -1  -4  11       29.86       31.43      0.46 o
   0  -4  11       44.19       38.85      0.72 o
   1  -4  11       12.54       12.23      0.45 o
   2  -4  11        0.19        0.07      0.23 o
   3  -4  11        0.39        0.10      0.19 o
   4  -4  11       10.04       10.82      0.42 o
   5  -4  11        3.65        5.02      0.54 o
  -6  -3  11        1.94        1.54      0.36 o
  -5  -3  11        1.84        0.64      0.19 o
  -4  -3  11       15.47       16.13      0.27 o
  -3  -3  11       26.25       27.39      0.39 o
  -2  -3  11       38.03       38.20      0.44 o
  -1  -3  11      152.26      156.99      1.20 o
   0  -3  11       77.56       78.47      0.69 o
   1  -3  11       28.56       26.63      0.54 o
   2  -3  11        3.00        3.17      0.33 o
   3  -3  11       19.15       15.99      0.33 o
   4  -3  11        8.61        9.06      0.37 o
   5  -3  11       12.12       15.89      0.42 o
   6  -3  11        0.79        0.76      0.27 o
  -6  -2  11       15.12       17.66      0.45 o
  -5  -2  11        0.41        0.53      0.17 o
  -4  -2  11        0.81        0.89      0.17 o
  -3  -2  11        6.45        6.83      0.47 o
  -2  -2  11        9.84       11.51      0.49 o
  -1  -2  11      303.40      305.42      2.12 o
   0  -2  11        8.91        7.33      0.30 o
   1  -2  11        0.23        0.14      0.15 o
   2  -2  11        0.28        0.17      0.15 o
   3  -2  11        8.29       10.22      0.42 o
   4  -2  11        3.30        2.65      0.24 o
   5  -2  11        4.70        3.47      0.26 o
   6  -2  11        1.03        2.16      0.28 o
  -7  -1  11        0.90        0.10      0.16 o
  -6  -1  11        0.49       -0.04      0.13 o
  -5  -1  11       17.54       20.20      0.30 o
  -4  -1  11        0.00        0.00      0.13 o
  -3  -1  11        0.99        1.27      0.16 o
  -2  -1  11      272.07      268.34      1.82 o
  -1  -1  11        6.75        6.33      0.20 o
   0  -1  11       95.32       93.45      0.64 o
   1  -1  11        6.43        6.26      0.18 o
   2  -1  11        7.09        6.76      0.24 o
   3  -1  11        4.43        5.21      0.25 o
   4  -1  11        3.22        3.05      0.22 o
   5  -1  11        1.45        0.65      0.17 o
   6  -1  11        0.09        0.46      0.19 o
   7  -1  11       29.77       30.45      0.45 o
  -7   0  11        8.36        7.59      0.31 o
  -6   0  11        1.86        1.78      0.28 o
  -5   0  11        1.41        1.31      0.20 o
  -4   0  11       34.65       40.52      0.40 o
  -3   0  11       26.72       27.17      0.28 o
  -2   0  11        7.83        8.69      0.32 o
  -1   0  11       19.90       20.03      0.25 o
   0   0  11       32.18       29.23      0.88 o
   1   0  11        6.83        6.23      0.14 o
   2   0  11        5.90        5.50      0.57 o
   3   0  11        0.03        0.32      0.22 o
   4   0  11        4.43        3.98      0.26 o
   5   0  11       20.82       22.29      0.48 o
   6   0  11       33.14       32.09      0.74 o
   7   0  11       19.68       18.51      0.98 o
  -6   1  11       66.47       77.03      0.73 o
  -5   1  11        9.27        9.59      0.57 o
  -4   1  11        1.61        1.62      0.45 o
  -3   1  11       20.59       19.19      0.64 o
  -2   1  11       35.71       37.82      1.01 o
  -1   1  11       29.36       32.33      0.83 o
   0   1  11       22.77       21.57      0.93 o
   1   1  11       18.90       18.96      0.91 o
   2   1  11        0.53        0.88      0.57 o
   3   1  11       17.75       19.69      1.15 o
   4   1  11        0.01        0.37      0.55 o
   5   1  11        0.77        0.35      0.59 o
   6   1  11        0.47        0.10      0.47 o
   7   1  11       24.68       28.52      1.07 o
  -6   2  11        5.82        6.13      0.56 o
  -5   2  11       43.74       43.98      0.86 o
  -4   2  11       10.43       12.52      0.99 o
  -3   2  11       12.50       12.03      0.61 o
  -2   2  11        2.01        2.33      0.58 o
  -1   2  11      222.92      219.11      3.06 o
   0   2  11        1.06        0.96      0.56 o
   1   2  11        0.06        0.03      0.47 o
   2   2  11      113.95      106.64      1.90 o
   3   2  11        3.56        2.55      0.69 o
   4   2  11       24.10       23.06      1.08 o
   5   2  11       24.22       20.03      0.88 o
   6   2  11       11.96       13.78      1.92 o
   7   2  11        0.69        0.23      0.49 o
  -6   3  11        3.50        5.84      0.66 o
  -5   3  11       16.69       13.04      0.77 o
  -4   3  11       28.08       25.88      0.96 o
  -3   3  11       21.84       18.72      0.74 o
  -2   3  11        0.57        0.51      0.71 o
  -1   3  11       80.81       88.80      1.71 o
   0   3  11        0.03        0.21      0.50 o
   1   3  11       36.05       36.30      1.24 o
   2   3  11        0.24        0.63      0.58 o
   3   3  11        2.12        3.36      0.72 o
   4   3  11       17.04       16.35      1.86 o
   5   3  11       10.78       12.27      0.77 o
   6   3  11        0.01        0.06      0.42 o
   7   3  11        0.00       -0.39      0.48 o
  -5   4  11       41.30       44.02      1.05 o
  -4   4  11        9.01        8.35      0.65 o
  -3   4  11       43.08       52.70      1.13 o
  -2   4  11        0.56        0.11      0.51 o
  -1   4  11        0.58        1.17      0.51 o
   0   4  11        6.13        6.54      0.67 o
   1   4  11      171.03      176.81      2.73 o
   2   4  11        7.27       12.43      0.92 o
   3   4  11       13.80       13.16      0.93 o
   4   4  11       46.66       54.74      1.47 o
   5   4  11        0.16       -0.06      0.41 o
   6   4  11        8.49        7.95      0.86 o
  -4   5  11        0.09       -0.05      0.42 o
  -3   5  11       62.64       72.78      2.62 o
  -2   5  11        1.37        1.97      0.97 o
  -1   5  11        5.53        5.15      0.65 o
   0   5  11       42.57       48.17      1.19 o
   1   5  11       60.98       60.52      1.33 o
   2   5  11       28.27       28.55      1.18 o
   3   5  11       21.67       21.31      1.06 o
   4   5  11       16.52       24.19      0.93 o
   5   5  11       16.34       19.97      0.87 o
   6   5  11       54.12       62.44      2.07 o
  -3   6  11        6.96        9.84      0.98 o
  -2   6  11       36.45       39.69      1.16 o
  -1   6  11        3.48        3.72      0.82 o
   0   6  11       20.64       24.18      1.19 o
   1   6  11       34.95       44.18      1.42 o
   2   6  11        0.03        0.68      0.63 o
   3   6  11        0.19       -0.51      0.60 o
   4   6  11        0.04        0.42      0.58 o
   5   6  11       53.60       63.32      2.11 o
  -1   7  11        0.00        0.24      0.52 o
   0   7  11        6.84        6.44      0.94 o
   1   7  11        1.56        2.77      0.79 o
   2   7  11        0.06        0.66      0.53 o
   3   7  11        4.11        5.86      0.69 o
  -2  -5  12        0.15        0.21      0.20 o
  -1  -5  12        4.16        4.27      0.26 o
   0  -5  12       28.14       28.75      0.55 o
   1  -5  12        0.05       -0.03      0.18 o
  -4  -4  12       21.66       24.79      0.51 o
  -3  -4  12        7.94        8.66      0.27 o
  -2  -4  12        2.80        3.60      0.42 o
  -1  -4  12       18.09       13.73      0.33 o
   0  -4  12       14.64       15.52      0.40 o
   1  -4  12       10.55        9.40      0.40 o
   2  -4  12        0.14        0.13      0.21 o
   3  -4  12        0.60        1.15      0.27 o
  -4  -3  12        8.25        9.40      0.31 o
  -3  -3  12       37.08       37.68      0.47 o
  -2  -3  12        8.06       10.92      0.38 o
  -1  -3  12       25.92       27.99      0.71 o
   0  -3  12       22.57       23.09      0.40 o
   1  -3  12       77.40       85.05      1.22 o
   2  -3  12        2.97        4.12      0.25 o
   3  -3  12        7.31        8.86      0.26 o
   4  -3  12       21.42       25.37      0.87 o
  -5  -2  12       40.60       45.30      0.49 o
  -4  -2  12        0.15        0.19      0.14 o
  -3  -2  12       48.39       57.53      0.53 o
  -2  -2  12       11.27       11.14      0.28 o
  -1  -2  12       30.63       31.85      0.54 o
   0  -2  12       70.61       72.80      1.18 o
   1  -2  12        1.62        0.51      0.41 o
   2  -2  12       33.26       30.50      0.59 o
   3  -2  12        0.32        0.70      0.28 o
   4  -2  12        0.26        0.40      0.29 o
   5  -2  12        0.15        0.26      0.51 o
  -5  -1  12        0.97        1.63      0.35 o
  -4  -1  12        1.55        1.15      0.37 o
  -3  -1  12       36.25       39.53      0.92 o
  -2  -1  12        0.56        0.09      0.36 o
  -1  -1  12       64.23       64.34      1.09 o
   0  -1  12       53.40       53.50      1.15 o
   1  -1  12        1.58        1.21      0.79 o
   2  -1  12        3.85        5.16      0.73 o
   3  -1  12        0.57        0.82      0.49 o
   4  -1  12        5.77        7.32      0.72 o
   5  -1  12        4.49        5.12      0.89 o
  -5   0  12       47.45       52.97      0.83 o
  -4   0  12       16.37       15.02      0.65 o
  -3   0  12       17.43       19.49      0.76 o
  -2   0  12        2.82        2.51      0.43 o
  -1   0  12        0.10        0.01      0.42 o
   0   0  12        9.47        9.18      1.06 o
   1   0  12        0.54        0.49      0.52 o
   2   0  12        0.26       -0.01      0.59 o
   3   0  12       20.44       23.79      0.92 o
   4   0  12       12.06       13.49      0.85 o
   5   0  12        2.21        3.15      0.83 o
  -5   1  12        2.00        0.91      0.42 o
  -4   1  12        0.57        0.92      0.66 o
  -3   1  12       18.45       19.29      0.83 o
  -2   1  12       27.66       25.71      0.78 o
  -1   1  12        0.01       -0.22      0.66 o
   0   1  12        1.28        1.34      0.58 o
   1   1  12        6.42        5.76      0.76 o
   2   1  12        3.38        3.44      0.73 o
   3   1  12        0.01        0.62      0.61 o
   4   1  12       36.47       39.93      1.15 o
   5   1  12       35.25       34.67     19.61 o
  -4   2  12       37.60       36.87      2.00 o
  -3   2  12       27.34       32.26      0.88 o
  -2   2  12       91.53       99.90      2.10 o
  -1   2  12        1.59        2.36      0.90 o
   0   2  12        2.21        1.77      0.62 o
   1   2  12        3.30        3.46      0.72 o
   2   2  12        0.00       -0.56      0.61 o
   3   2  12       49.08       50.23      1.69 o
   4   2  12        0.07       -0.06      0.45 o
   5   2  12        4.42        3.61      0.67 o
  -4   3  12        4.68        5.89      0.73 o
  -3   3  12       11.34       13.50      0.98 o
  -2   3  12        3.63        3.32      0.58 o
  -1   3  12       69.61       74.39      3.15 o
   0   3  12       13.38       14.44      0.96 o
   1   3  12       17.54       14.96      0.99 o
   2   3  12       21.97       16.54      8.15 o
   3   3  12       25.36       26.50      1.00 o
   4   3  12        2.87        1.84      0.60 o
   5   3  12        6.55        7.06      0.91 o
  -3   4  12       16.64       19.46      1.06 o
  -2   4  12       25.90       27.14      1.18 o
  -1   4  12        0.79        1.10      0.66 o
   0   4  12       35.23       34.34      1.78 o
   1   4  12       23.32       26.66      1.69 o
   2   4  12       35.29       35.27      1.32 o
   3   4  12        0.68        0.03      0.44 o
   4   4  12        0.11        0.20      0.54 o
  -2   5  12        8.13        9.34      1.36 o
  -1   5  12       15.64       14.17      1.04 o
   0   5  12        6.24        4.32      0.86 o
   1   5  12       14.98       15.07      1.10 o
   2   5  12        6.10        6.03      1.28 o
   3   5  12       15.82       17.85      1.13 o
   4   5  12        8.74       10.03      2.01 o
   1   6  12        0.13        0.00      0.60 o
   0  -3  13      174.86      171.49      2.13 o
  -2  -2  13       21.66       21.27      0.75 o
  -1  -2  13       40.66       42.05      0.89 o
   0  -2  13        6.13        6.84      2.29 o
   1  -2  13       13.21       11.00      0.86 o
   2  -2  13        0.01        0.32      0.50 o
  -3  -1  13       21.93       25.77      0.93 o
  -2  -1  13       12.39       12.50      0.75 o
  -1  -1  13        0.02        0.34      0.65 o
   0  -1  13        4.75        4.17      0.68 o
   1  -1  13        0.74        1.28      0.61 o
   2  -1  13        8.11       10.71      0.92 o
  -3   0  13        0.88        1.07      0.46 o
  -2   0  13        3.57        3.49      1.36 o
  -1   0  13        0.30        0.48      0.41 o
   0   0  13        0.03       -0.22      0.41 o
   1   0  13        0.18        0.31      0.44 o
   2   0  13        0.15        0.16      0.81 o
   3   0  13       74.50       85.15      2.51 o
  -2   1  13       16.32       21.27      1.23 o
  -1   1  13        7.45        7.51      0.64 o
   0   1  13        0.07        0.23      0.44 o
   1   1  13        3.09        3.14      0.60 o
   2   1  13        8.66       10.40      0.96 o
   3   1  13        2.41        1.46      0.75 o
  -2   2  13       25.24       26.67      1.11 o
  -1   2  13       23.13       28.20      0.95 o
   0   2  13        5.72        5.36      0.73 o
   1   2  13        2.67        2.47      0.78 o
   2   2  13        9.68        9.54      0.97 o
   3   2  13        0.00        0.27      0.63 o
  -1   3  13        0.11        0.76      0.52 o
   0   3  13        6.96        7.53      0.73 o
   1   3  13        4.78        4.99      0.69 o
   2   3  13        1.42        0.50      0.54 o
 
